# Supplementary material for: 125Te and 57Fe nuclear resonance vibrational spectroscopic characterization of intermediate spin state mixed-valent dimers
Source: Nat Commun. 2025 Jul 25;16:6843. doi: 10.1038/s41467-025-62118-w (PMC12297287; doi:10.1038/s41467-025-62118-w)
Supplement: Supplementary file 3 — Source Data [file 41467_2025_62118_MOESM3_ESM.xlsx]

## Sheet: Fig 1b
Figure 1b
Data
	Energy
B/|J|	S = 1/2		S = 3/2		S = 5/2		S = 7/2		S = 9/2
0	75	75	375	375	875	875	1575	1575	2475	2475
0.5	25	125	275	475	725	1025	1375	1775	2225	2725
1	-25	175	175	575	575	1175	1175	1975	1975	2975
1.5	-75	225	75	675	425	1325	975	2175	1725	3225
2	-125	275	-25	775	275	1475	775	2375	1475	3475
2.5	-175	325	-125	875	125	1625	575	2575	1225	3725
3	-225	375	-225	975	-25	1775	375	2775	975	3975
3.5	-275	425	-325	1075	-175	1925	175	2975	725	4225
4	-325	475	-425	1175	-325	2075	-25	3175	475	4475
4.5	-375	525	-525	1275	-475	2225	-225	3375	225	4725
5	-425	575	-625	1375	-625	2375	-425	3575	-25	4975
5.5	-475	625	-725	1475	-775	2525	-625	3775	-275	5225
6	-525	675	-825	1575	-925	2675	-825	3975	-525	5475
6.5	-575	725	-925	1675	-1075	2825	-1025	4175	-775	5725
7	-625	775	-1025	1775	-1225	2975	-1225	4375	-1025	5975
7.5	-675	825	-1125	1875	-1375	3125	-1425	4575	-1275	6225
8	-725	875	-1225	1975	-1525	3275	-1625	4775	-1525	6475
8.5	-775	925	-1325	2075	-1675	3425	-1825	4975	-1775	6725
9	-825	975	-1425	2175	-1825	3575	-2025	5175	-2025	6975
9.5	-875	1025	-1525	2275	-1975	3725	-2225	5375	-2275	7225
10	-925	1075	-1625	2375	-2125	3875	-2425	5575	-2525	7475
10.5	-975	1125	-1725	2475	-2275	4025	-2625	5775	-2775	7725
11	-1025	1175	-1825	2575	-2425	4175	-2825	5975	-3025	7975
11.5	-1075	1225	-1925	2675	-2575	4325	-3025	6175	-3275	8225
12	-1125	1275	-2025	2775	-2725	4475	-3225	6375	-3525	8475
12.5	-1175	1325	-2125	2875	-2875	4625	-3425	6575	-3775	8725
13	-1225	1375	-2225	2975	-3025	4775	-3625	6775	-4025	8975
13.5	-1275	1425	-2325	3075	-3175	4925	-3825	6975	-4275	9225
14	-1325	1475	-2425	3175	-3325	5075	-4025	7175	-4525	9475
14.5	-1375	1525	-2525	3275	-3475	5225	-4225	7375	-4775	9725
15	-1425	1575	-2625	3375	-3625	5375	-4425	7575	-5025	9975

## Sheet: Fig 1d
Figure 1d
Data
	Energy (cm-1)
x-	S = 1/2	S = 3/2	S = 5/2	S = 7/2	S = 9/2
-2	3224.19	4045.26	5438.77	7432.55	10053.2
-1.95	2989.92	3804.89	5189.95	7174.39	9785.91
-1.9	2764.69	3573.28	4949.55	6924.4	9526.59
-1.85	2548.48	3350.4	4717.56	6682.54	9275.23
-1.8	2341.29	3136.21	4493.91	6448.77	9031.77
-1.75	2143.1	2930.68	4278.55	6223.01	8796.17
-1.7	1953.91	2733.78	4071.45	6005.22	8568.38
-1.65	1773.69	2545.47	3872.53	5795.33	8348.33
-1.6	1602.44	2365.71	3681.75	5593.29	8135.98
-1.55	1440.14	2194.43	3499.02	5399.02	7931.26
-1.5	1286.76	2031.6	3324.28	5212.45	7734.11
-1.45	1142.29	1877.16	3157.46	5033.52	7544.47
-1.4	1006.7	1731.03	2998.47	4862.13	7362.28
-1.35	879.967	1593.15	2847.22	4698.21	7187.46
-1.3	762.054	1463.44	2703.62	4541.68	7019.94
-1.25	652.927	1341.81	2567.56	4392.43	6859.66
-1.2	552.543	1228.16	2438.93	4250.38	6706.54
-1.15	460.856	1122.38	2317.63	4115.43	6560.51
-1.1	377.809	1024.36	2203.51	3987.48	6421.49
-1.05	303.336	933.952	2096.44	3866.41	6289.4
-1	237.362	851.007	1996.28	3752.12	6164.16
-0.95	179.797	775.357	1902.87	3644.49	6045.7
-0.9	130.534	706.812	1816.05	3543.42	5933.94
-0.85	89.4449	645.162	1735.64	3448.76	5828.79
-0.8	56.3786	590.171	1661.47	3360.42	5730.17
-0.75	31.1506	541.576	1593.32	3278.25	5638.01
-0.7	13.5375	499.088	1531.02	3202.14	5552.24
-0.65	3.26599	462.385	1474.34	3131.97	5472.76
-0.6	2.48472e-07	431.111	1423.07	3067.6	5399.51
-0.55	3.32383	404.882	1377	3008.92	5332.42
-0.5	12.721	383.277	1335.89	2955.8	5271.42
-0.45	27.5476	365.85	1299.53	2908.14	5216.44
-0.4	47.001	352.125	1267.71	2865.82	5167.42
-0.35	70.0841	341.612	1240.2	2828.74	5124.31
-0.3	95.5699	333.813	1216.82	2796.82	5087.06
-0.25	121.977	328.239	1197.38	2769.95	5055.61
-0.2	147.575	324.423	1181.72	2748.08	5029.94
-0.15	170.444	321.946	1169.69	2731.13	5010.01
-0.1	188.624	320.45	1161.18	2719.06	4995.79
-0.05	200.363	319.667	1156.11	2711.83	4987.26
1.20737e-15	204.425	319.425	1154.42	2709.42	4984.42
0.05	200.363	319.667	1156.11	2711.83	4987.26
0.1	188.624	320.45	1161.18	2719.06	4995.79
0.15	170.444	321.946	1169.69	2731.13	5010.01
0.2	147.575	324.423	1181.72	2748.08	5029.94
0.25	121.977	328.239	1197.38	2769.95	5055.61
0.3	95.5699	333.813	1216.82	2796.82	5087.06
0.35	70.0841	341.612	1240.2	2828.74	5124.31
0.4	47.001	352.125	1267.71	2865.82	5167.42
0.45	27.5476	365.85	1299.53	2908.14	5216.44
0.5	12.721	383.277	1335.89	2955.8	5271.42
0.55	3.32383	404.882	1377	3008.92	5332.42
0.6	2.48472e-07	431.111	1423.07	3067.6	5399.51
0.65	3.26599	462.385	1474.34	3131.97	5472.76
0.7	13.5375	499.088	1531.02	3202.14	5552.24
0.75	31.1506	541.576	1593.32	3278.25	5638.01
0.8	56.3786	590.171	1661.47	3360.42	5730.17
0.85	89.4449	645.162	1735.64	3448.76	5828.79
0.9	130.534	706.812	1816.05	3543.42	5933.94
0.95	179.797	775.357	1902.87	3644.49	6045.7
1	237.362	851.007	1996.28	3752.12	6164.16
1.05	303.336	933.952	2096.44	3866.41	6289.4
1.1	377.809	1024.36	2203.51	3987.48	6421.49
1.15	460.856	1122.38	2317.63	4115.43	6560.51
1.2	552.543	1228.16	2438.93	4250.38	6706.54
1.25	652.927	1341.81	2567.56	4392.43	6859.66
1.3	762.054	1463.44	2703.62	4541.68	7019.94
1.35	879.967	1593.15	2847.22	4698.21	7187.46
1.4	1006.7	1731.03	2998.47	4862.13	7362.28
1.45	1142.29	1877.16	3157.46	5033.52	7544.47
1.5	1286.76	2031.6	3324.28	5212.45	7734.11
1.55	1440.14	2194.43	3499.02	5399.02	7931.26
1.6	1602.44	2365.71	3681.75	5593.29	8135.98
1.65	1773.69	2545.47	3872.53	5795.33	8348.33
1.7	1953.91	2733.78	4071.45	6005.22	8568.38
1.75	2143.1	2930.68	4278.55	6223.01	8796.17
1.8	2341.29	3136.21	4493.91	6448.77	9031.77
1.85	2548.48	3350.4	4717.56	6682.54	9275.23
1.9	2764.69	3573.28	4949.55	6924.4	9526.59
1.95	2989.92	3804.89	5189.95	7174.39	9785.91
2	3224.19	4045.26	5438.77	7432.55	10053.2

## Sheet: Fig 1e
Figure 1e
Data
	Energy (cm-1)
x-	S = 1/2	S = 3/2	S = 5/2	S = 7/2	S = 9/2
-2	6346.64	5910	5349.84	4775.52	4250.86
-1.95	6176.63	5727.58	5155.04	4570.69	4038.31
-1.9	6012.83	5550.97	4965.85	4371.43	3831.39
-1.85	5855.21	5380.11	4782.23	4177.72	3630.06
-1.8	5703.76	5214.98	4604.15	3989.55	3434.33
-1.75	5558.44	5055.53	4431.58	3806.88	3244.17
-1.7	5419.23	4901.73	4264.49	3629.71	3059.57
-1.65	5286.11	4753.53	4102.84	3458	2880.52
-1.6	5159.04	4610.89	3946.6	3291.74	2707
-1.55	5037.99	4473.76	3795.74	3130.9	2538.99
-1.5	4922.93	4342.09	3650.21	2975.45	2376.49
-1.45	4813.81	4215.82	3509.99	2825.39	2219.48
-1.4	4710.59	4094.91	3375.04	2680.67	2067.94
-1.35	4613.21	3979.28	3245.31	2541.29	1921.86
-1.3	4521.63	3868.89	3120.77	2407.22	1781.23
-1.25	4435.78	3763.66	3001.37	2278.43	1646.03
-1.2	4355.59	3663.53	2887.09	2154.91	1516.26
-1.15	4280.98	3568.43	2777.88	2036.63	1391.89
-1.1	4211.87	3478.28	2673.7	1923.56	1272.92
-1.05	4148.17	3393	2574.51	1815.7	1159.33
-1	4089.76	3312.53	2480.26	1713.02	1051.11
-0.95	4036.54	3236.76	2390.93	1615.49	948.251
-0.9	3988.35	3165.63	2306.47	1523.1	850.739
-0.85	3945.06	3099.05	2226.83	1435.83	758.565
-0.8	3906.5	3036.92	2151.99	1353.65	671.717
-0.75	3872.48	2979.16	2081.91	1276.56	590.185
-0.7	3842.79	2925.67	2016.54	1204.52	513.96
-0.65	3817.21	2876.37	1955.85	1137.53	443.033
-0.6	3795.48	2831.17	1899.81	1075.58	377.396
-0.55	3777.33	2789.97	1848.38	1018.63	317.04
-0.5	3762.45	2752.7	1801.54	966.691	261.957
-0.45	3750.53	2719.27	1759.25	919.736	212.142
-0.4	3741.22	2689.59	1721.49	877.757	167.588
-0.35	3734.17	2663.6	1688.24	840.742	128.289
-0.3	3729.01	2641.22	1659.46	808.683	94.2396
-0.25	3725.4	2622.39	1635.14	781.57	65.4363
-0.2	3722.98	2607.07	1615.27	759.397	41.8751
-0.15	3721.47	2595.2	1599.83	742.157	23.553
-0.1	3720.58	2586.75	1588.81	729.847	10.4674
-0.05	3720.13	2581.69	1582.2	722.461	2.61677
1.20737e-15	3720	2580	1580	720	0
0.05	3720.13	2581.69	1582.2	722.461	2.61677
0.1	3720.58	2586.75	1588.81	729.847	10.4674
0.15	3721.47	2595.2	1599.83	742.157	23.553
0.2	3722.98	2607.07	1615.27	759.397	41.8751
0.25	3725.4	2622.39	1635.14	781.57	65.4363
0.3	3729.01	2641.22	1659.46	808.683	94.2396
0.35	3734.17	2663.6	1688.24	840.742	128.289
0.4	3741.22	2689.59	1721.49	877.757	167.588
0.45	3750.53	2719.27	1759.25	919.736	212.142
0.5	3762.45	2752.7	1801.54	966.691	261.957
0.55	3777.33	2789.97	1848.38	1018.63	317.04
0.6	3795.48	2831.17	1899.81	1075.58	377.396
0.65	3817.21	2876.37	1955.85	1137.53	443.033
0.7	3842.79	2925.67	2016.54	1204.52	513.96
0.75	3872.48	2979.16	2081.91	1276.56	590.185
0.8	3906.5	3036.92	2151.99	1353.65	671.717
0.85	3945.06	3099.05	2226.83	1435.83	758.565
0.9	3988.35	3165.63	2306.47	1523.1	850.739
0.95	4036.54	3236.76	2390.93	1615.49	948.251
1	4089.76	3312.53	2480.26	1713.02	1051.11
1.05	4148.17	3393	2574.51	1815.7	1159.33
1.1	4211.87	3478.28	2673.7	1923.56	1272.92
1.15	4280.98	3568.43	2777.88	2036.63	1391.89
1.2	4355.59	3663.53	2887.09	2154.91	1516.26
1.25	4435.78	3763.66	3001.37	2278.43	1646.03
1.3	4521.63	3868.89	3120.77	2407.22	1781.23
1.35	4613.21	3979.28	3245.31	2541.29	1921.86
1.4	4710.59	4094.91	3375.04	2680.67	2067.94
1.45	4813.81	4215.82	3509.99	2825.39	2219.48
1.5	4922.93	4342.09	3650.21	2975.45	2376.49
1.55	5037.99	4473.76	3795.74	3130.9	2538.99
1.6	5159.04	4610.89	3946.6	3291.74	2707
1.65	5286.11	4753.53	4102.84	3458	2880.52
1.7	5419.23	4901.73	4264.49	3629.71	3059.57
1.75	5558.44	5055.53	4431.58	3806.88	3244.17
1.8	5703.76	5214.98	4604.15	3989.55	3434.33
1.85	5855.21	5380.11	4782.23	4177.72	3630.06
1.9	6012.83	5550.97	4965.85	4371.43	3831.39
1.95	6176.63	5727.58	5155.04	4570.69	4038.31
2	6346.64	5910	5349.84	4775.52	4250.86

## Sheet: Fig 2
Figure 2
Data
57Fe NRVS						125Te NRVS
[Fe2S2]+, 1		[Fe2Se2]+, 2		[Fe2Te2]+, 3		[Fe2Te2]+, 3
Energy (cm-1)	PVDOS (cm)	Energy (cm-1)	PVDOS (cm)	Energy (cm-1)	PVDOS (cm)	Energy (cm-1)	PVDOS (cm)
0	0	0	0	0	0	0	0
2.28114	9.66115e-05	2.28042	9.35714e-05	2.28042	8.86715e-05	1.61357	2.73752e-05
4.56229	0.000382709	4.56085	0.000332079	4.56085	0.000315788	3.22714	0.00011026
6.84343	0.000827389	6.84127	0.000853485	6.84127	0.000749345	4.84071	0.00024673
9.12458	0.00147479	9.1217	0.0017737	9.1217	0.00160927	6.45428	0.000438906
11.4057	0.00221362	11.4021	0.00280221	11.4021	0.00287995	8.06785	0.000680677
13.6869	0.00299263	13.6826	0.0037447	13.6826	0.00419462	9.6814	0.000978241
15.968	0.00379614	15.963	0.00462653	15.963	0.00522847	11.295	0.0013378
18.2492	0.00450673	18.2434	0.00539194	18.2434	0.00594116	12.9086	0.00175935
20.5303	0.00514842	20.5238	0.0059142	20.5238	0.00640815	14.5221	0.00219577
22.8114	0.00567076	22.8042	0.00617365	22.8042	0.00666304	16.1357	0.00263344
25.0926	0.0060862	25.0847	0.0062367	25.0847	0.00674946	17.7492	0.00306615
27.3737	0.00644042	27.3651	0.00619755	27.3651	0.00674834	19.3628	0.00354101
29.6549	0.0066553	29.6455	0.00615591	29.6455	0.00668864	20.9764	0.00399479
31.936	0.00680144	31.926	0.00609614	31.926	0.00652943	22.59	0.0043965
34.2172	0.00687912	34.2064	0.00606614	34.2064	0.00626832	24.2035	0.00479326
36.4983	0.00683341	36.4868	0.00611334	36.4868	0.00598801	25.8171	0.00519745
38.7794	0.00672011	38.7672	0.00611028	38.7672	0.00576109	27.4307	0.00565123
41.0606	0.00653251	41.0476	0.00606512	41.0476	0.00558158	29.0443	0.00596243
43.3417	0.00633944	43.3281	0.00608297	43.3281	0.00543091	30.6578	0.00632323
45.6229	0.00614648	45.6085	0.00609942	45.6085	0.00534699	32.2714	0.00660963
47.904	0.0059126	47.8889	0.00609028	47.8889	0.00536972	33.885	0.00700267
50.1852	0.00576382	50.1693	0.00615973	50.1693	0.0054651	35.4985	0.00728659
52.4663	0.0057262	52.4498	0.006296	52.4498	0.00557038	37.1121	0.0075544
54.7475	0.00571313	54.7302	0.00645134	54.7302	0.00568322	38.7257	0.00777137
57.0286	0.0056816	57.0106	0.00667052	57.0106	0.00584405	40.3392	0.00795487
59.3098	0.00567892	59.291	0.0066562	59.291	0.00604924	41.9528	0.00810365
61.5909	0.00575374	61.5715	0.00637364	61.5715	0.00624681	43.5664	0.00833426
63.872	0.00582638	63.8519	0.00606957	63.8519	0.00641938	45.18	0.00867026
66.1532	0.00595373	66.1323	0.00587616	66.1323	0.00659993	46.7936	0.00880293
68.4343	0.00624458	68.4127	0.00589744	68.4127	0.00678919	48.4071	0.00895047
70.7155	0.00656863	70.6932	0.00587216	70.6932	0.00692588	50.0207	0.00893559
72.9966	0.00682396	72.9736	0.00594998	72.9736	0.00697111	51.6342	0.00902114
75.2778	0.00690388	75.254	0.0061865	75.254	0.00697275	53.2478	0.00898394
77.5589	0.0069313	77.5344	0.00631364	77.5344	0.00699662	54.8614	0.00909677
79.8401	0.00720177	79.8149	0.00637041	79.8149	0.00702685	56.4749	0.00907693
82.1212	0.00749101	82.0953	0.0063176	82.0953	0.00699009	58.0885	0.00918976
84.4023	0.00770742	84.3757	0.0064854	84.3757	0.00685329	59.7021	0.00907321
86.6835	0.00808041	86.6561	0.00687797	86.6561	0.00664186	61.3157	0.00915628
88.9646	0.00842548	88.9366	0.00719057	88.9366	0.00637637	62.9293	0.00913769
91.2458	0.00870192	91.217	0.00762937	91.217	0.00605807	64.5428	0.00928399
93.5269	0.00912762	93.4974	0.0080962	93.4974	0.00572474	66.1564	0.00940673
95.8081	0.00952526	95.7778	0.00840282	95.7778	0.00545158	67.7699	0.00945385
98.0892	0.00983029	98.0583	0.00856668	98.0583	0.00526579	69.3835	0.00968074
100.37	0.010171	100.339	0.00856558	100.339	0.00510664	70.9971	0.00983572
102.651	0.0105347	102.619	0.00825682	102.619	0.00491126	72.6107	0.00975885
104.933	0.0110092	104.9	0.00745479	104.9	0.00471048	74.2242	0.00982084
107.214	0.0114559	107.18	0.0066159	107.18	0.00459153	75.8378	0.0098692
109.495	0.0116078	109.46	0.00607023	109.46	0.00459386	77.4514	0.0100837
111.776	0.0115865	111.741	0.00570346	111.741	0.0046948	79.0649	0.00959767
114.057	0.0115554	114.021	0.00555057	114.021	0.00488849	80.6785	0.00927655
116.338	0.0115766	116.302	0.00549486	116.302	0.00522897	82.2921	0.00878433
118.62	0.0114545	118.582	0.00557044	118.582	0.00578376	83.9056	0.00868762
120.901	0.011221	120.863	0.0056931	120.863	0.00660622	85.5192	0.00846693
123.182	0.0112613	123.143	0.00603101	123.143	0.00779079	87.1327	0.00843097
125.463	0.011566	125.423	0.00695336	125.423	0.00949207	88.7463	0.00779121
127.744	0.0121854	127.704	0.00839599	127.704	0.011791	90.3598	0.00748373
130.025	0.0132963	129.984	0.0104945	129.984	0.0144799	91.9734	0.00717624
132.306	0.0147056	132.265	0.0132749	132.265	0.0169867	93.5869	0.00711177
134.588	0.0162808	134.545	0.0162424	134.545	0.0185704	95.2005	0.00677825
136.869	0.0175714	136.825	0.0184038	136.825	0.0186833	96.814	0.00644721
139.15	0.0178982	139.106	0.0190026	139.106	0.0172742	98.4276	0.00601823
141.431	0.0174991	141.386	0.0183966	141.386	0.0148271	100.041	0.00573554
143.712	0.0167066	143.667	0.0170455	143.667	0.0120885	101.655	0.00559792
145.993	0.0155203	145.947	0.0152148	145.947	0.00967776	103.268	0.00570826
148.274	0.0145737	148.228	0.0132328	148.228	0.00785991	104.882	0.00549501
150.556	0.0139314	150.508	0.0110985	150.508	0.00661564	106.495	0.00502015
152.837	0.0128281	152.788	0.00916406	152.788	0.00585341	108.109	0.00469903
155.118	0.0114356	155.069	0.00780513	155.069	0.00549642	109.722	0.00453537
157.399	0.0105415	157.349	0.00690907	157.349	0.00541115	111.336	0.00456264
159.68	0.0104145	159.63	0.00645938	159.63	0.0053739	112.95	0.00428368
161.961	0.0106242	161.91	0.0060276	161.91	0.00519804	114.563	0.0040791
164.242	0.0106009	164.191	0.00538002	164.191	0.00488401	116.177	0.00376046
166.524	0.0102829	166.471	0.00484672	166.471	0.00458478	117.79	0.00375674
168.805	0.00972707	168.751	0.00447107	168.751	0.00442183	119.404	0.00353729
171.086	0.00886806	171.032	0.00420246	171.032	0.00437007	121.018	0.00342942
173.367	0.00791527	173.312	0.00399885	173.312	0.00432789	122.632	0.00350009
175.648	0.0070703	175.593	0.00387887	175.593	0.00425952	124.245	0.00379642
177.929	0.00638496	177.873	0.00371549	177.873	0.00423753	125.859	0.00413738
180.21	0.00574946	180.154	0.00333957	180.154	0.00438031	127.472	0.00401463
182.492	0.00499011	182.434	0.00332566	182.434	0.00478859	129.086	0.00402703
184.773	0.00436057	184.714	0.00377446	184.714	0.00554295	130.699	0.00369723
187.054	0.00395799	186.995	0.00407218	186.995	0.0067334	132.313	0.00361788
189.335	0.00375185	189.275	0.004448	189.275	0.00844485	133.927	0.00350133
191.616	0.00383393	191.556	0.00518516	191.556	0.0106779	135.54	0.00335007
193.897	0.00412604	193.836	0.00592918	193.836	0.013272	137.154	0.00316905
196.178	0.00508653	196.117	0.00691584	196.117	0.0159428	138.767	0.00276362
198.46	0.0069722	198.397	0.00874306	198.397	0.0184481	140.381	0.0026384
200.741	0.00912325	200.677	0.0109263	200.677	0.0207103	141.994	0.0024301
203.022	0.0109762	202.958	0.0133175	202.958	0.022727	143.608	0.00231108
205.303	0.0118241	205.238	0.0167166	205.238	0.0243415	145.221	0.00227388
207.584	0.0115615	207.519	0.0200173	207.519	0.0251754	146.835	0.00230116
209.865	0.0115695	209.799	0.0219832	209.799	0.0248876	148.449	0.00231976
212.146	0.0122136	212.079	0.0229285	212.079	0.0235222	150.062	0.00230116
214.428	0.0124368	214.36	0.0225327	214.36	0.0215617	151.676	0.00212634
216.709	0.0120617	216.64	0.0209841	216.64	0.0195998	153.289	0.00232844
218.99	0.0114027	218.921	0.019721	218.921	0.0179718	154.903	0.0021623
221.271	0.0105645	221.201	0.0190767	221.201	0.0167032	156.516	0.00238423
223.552	0.00994408	223.482	0.018482	223.482	0.0157094	158.13	0.00241151
225.833	0.00951221	225.762	0.0177938	225.762	0.0149397	159.743	0.00266196
228.114	0.00902689	228.042	0.0168129	228.042	0.0143571	161.357	0.00256773
230.396	0.00867842	230.323	0.015442	230.323	0.0139047	162.971	0.00232472
232.677	0.00818539	232.603	0.01371	232.603	0.013584	164.584	0.00223917
234.958	0.00730143	234.884	0.0116915	234.884	0.0135186	166.198	0.00206311
237.239	0.00624165	237.164	0.00968741	237.164	0.0138652	167.811	0.00198004
239.52	0.00540438	239.445	0.00838275	239.445	0.0146512	169.425	0.00186101
241.801	0.00485538	241.725	0.00743503	241.725	0.0159027	171.038	0.00161924
244.082	0.0042639	244.005	0.0068053	244.005	0.0168062	172.652	0.00143946
246.364	0.00384595	246.286	0.00635752	246.286	0.0172155	174.265	0.00134524
248.645	0.00375841	248.566	0.00618827	248.566	0.0168288	175.879	0.00131548
250.926	0.00369463	250.847	0.00658414	250.847	0.0156166	177.493	0.00115678
253.207	0.00362302	253.127	0.00694882	253.127	0.0138755	179.106	0.00102783
255.488	0.00369605	255.408	0.00715527	255.408	0.0120879	180.72	0.00115058
257.769	0.00395214	257.688	0.00712654	257.688	0.0106839	182.333	0.00128696
260.05	0.00430663	259.968	0.00690498	259.968	0.00986022	183.947	0.00123861
262.332	0.00481156	262.249	0.0071014	262.249	0.0095498	185.56	0.00106255
264.613	0.00540735	264.529	0.00733213	264.529	0.00953009	187.174	0.000881532
266.894	0.00588536	266.81	0.00737364	266.81	0.00957609	188.787	0.000860455
269.175	0.00649514	269.09	0.00763306	269.09	0.00954569	190.401	0.000942285
271.456	0.00720433	271.371	0.00781395	271.371	0.00937663	192.015	0.00118034
273.737	0.00762653	273.651	0.00779813	273.651	0.00906443	193.628	0.00107619
276.018	0.00803259	275.931	0.00798421	275.931	0.0086492	195.242	0.000853016
278.3	0.00855952	278.212	0.00829898	278.212	0.0082095	196.855	0.000638522
280.581	0.00888111	280.492	0.00885067	280.492	0.00786845	198.469	0.000802182
282.862	0.00907255	282.773	0.00979646	282.773	0.00777382	200.082	0.00103279
285.143	0.00893296	285.053	0.0106056	285.053	0.00801286	201.696	0.0011605
287.424	0.00836418	287.334	0.0110737	287.334	0.00853394	203.31	0.00109603
289.705	0.00802609	289.614	0.0115559	289.614	0.00917272	204.924	0.00106999
291.986	0.00787159	291.894	0.0122462	291.894	0.00973548	206.537	0.00103403
294.268	0.0074825	294.175	0.0129723	294.175	0.0100434	208.151	0.00107371
296.549	0.00722977	296.455	0.0136042	296.455	0.00995564	209.764	0.00106627
298.83	0.00733951	298.736	0.0141238	298.736	0.00942358	211.378	0.00103899
301.111	0.00755355	301.016	0.014592	301.016	0.00853815	212.992	0.00101296
303.392	0.00749758	303.296	0.0149426	303.296	0.00749802	214.605	0.00107123
305.673	0.00664471	305.577	0.0146819	305.577	0.00650622	216.219	0.00104643
307.954	0.00547379	307.857	0.0138878	307.857	0.00566141	217.832	0.000996838
310.236	0.00499478	310.138	0.0135249	310.138	0.00493279	219.446	0.000968322
312.517	0.00498255	312.418	0.0134277	312.418	0.00427066	221.059	0.00110223
314.798	0.00494244	314.699	0.0126959	314.699	0.0037141	222.673	0.00113198
317.079	0.00478979	316.979	0.0113354	316.979	0.00332224	224.286	0.00102783
319.36	0.00445539	319.259	0.00935002	319.259	0.00303582	225.9	0.000772426
321.641	0.0040337	321.54	0.0074248	321.54	0.00270285	227.514	0.000638522
323.922	0.00369711	323.82	0.00615694	323.82	0.00225313	229.127	0.000603806
326.204	0.00323667	326.101	0.00502481	326.101	0.00178088	230.741	0.000647201
328.485	0.00253122	328.381	0.00404554	328.381	0.00143711	232.354	0.000715393
330.766	0.00200169	330.662	0.00328968	330.662	0.00128464	233.968	0.00073895
333.047	0.00185376	332.942	0.0026577	332.942	0.00126486	235.581	0.000855496
335.328	0.00187083	335.222	0.00238474	335.222	0.00126653	237.195	0.000957163
337.609	0.00201831	337.503	0.00229166	337.503	0.00120346	238.808	0.0011543
339.89	0.00249474	339.783	0.00201496	339.783	0.00105571	240.422	0.00120637
342.172	0.00315466	342.064	0.00163212	342.064	0.000876439	242.036	0.00115058
344.453	0.00347105	344.344	0.00141175	344.344	0.00074362	243.649	0.000962123
346.734	0.00308625	346.625	0.00143302	346.625	0.000683984	245.263	0.000882772
349.015	0.00230245	348.905	0.00133403	348.905	0.000656055	246.876	0.000979481
351.296	0.00173792	351.185	0.00111032	351.185	0.000609476	248.49	0.00108115
353.577	0.00154007	353.466	0.00103809	353.466	0.00054775	250.103	0.00126837
355.858	0.00152395	355.746	0.000874591	355.746	0.000527398	251.717	0.00123613
358.14	0.00155345	358.027	0.000734868	358.027	0.000609172	253.33	0.00126961
360.421	0.00162753	360.307	0.000795114	360.307	0.000811658	254.944	0.00100924
362.702	0.00189546	362.588	0.000812275	362.588	0.00108182	256.557	0.00108859
364.983	0.00242944	364.868	0.000858611	364.868	0.00130837	258.171	0.00098196
367.264	0.00301723	367.148	0.00108427	367.148	0.00139721	259.785	0.00104519
369.545	0.00348718	369.429	0.00133858	369.429	0.00133679	261.398	0.000937326
371.827	0.00396086	371.709	0.00145334	371.709	0.00117529	263.012	0.000860455
374.108	0.00456819	373.99	0.00148456	373.99	0.000959908	264.625	0.000792263
376.389	0.00522566	376.27	0.00146347	376.27	0.00072897	266.239	0.000753828
378.67	0.00566155	378.551	0.00120618	378.551	0.000531257	267.852	0.00073647
380.951	0.00570196	380.831	0.000932124	380.831	0.000406499	269.466	0.000588928
383.232	0.00535132	383.111	0.000825352	383.111	0.000351337	271.079	0.000479821
385.513	0.00500956	385.392	0.000673439	385.392	0.000323315	272.693	0.00032856
387.795	0.00504684	387.672	0.00044932	387.672	0.000282104	274.307	0.000481061
390.076	0.00546893	389.953	0.000331082	389.953	0.000226246	275.92	0.000528176
392.357	0.00634366	392.233	0.000308079	392.233	0.000186899	277.534	0.00049222
394.638	0.0075167	394.513	0.000237376	394.513	0.000190673	279.147	0.000404191
396.919	0.00859693	396.794	0.000210386	396.794	0.000231022	280.761	0.000334759
399.2	0.00908237	399.074	0.000263817	399.074	0.000271414	282.375	0.000415349
401.481	0.00852324	401.355	0.000274077	401.355	0.000279735	283.989	0.000458744
403.763	0.00725735	403.635	0.000281661	403.635	0.000252226	285.602	0.000379394
406.044	0.00606211	405.916	0.000316614	405.916	0.00020275	287.216	0.000290125
408.325	0.00524231	408.196	0.000337456	408.196	0.00015346	288.829	0.000225652
410.606	0.00456906	410.476	0.000279287	410.476	0.000135902	290.443	0.000283925
412.887	0.00371185	412.757	0.000107695	412.757	0.000173101	292.056	0.000476102
415.168	0.00291129	415.037	4.84644e-05	415.037	0.000250676	293.67	0.000464943
417.449	0.00244198	417.318	0.000105863	417.318	0.000321608	295.284	0.000431467
419.731	0.00200916	419.598	0.000110581	419.598	0.000352446	296.897	0.000259128
422.012	0.0015968	421.879	7.11177e-05	421.879	0.00034978	298.511	0.000271527
424.293	0.00131165	424.159	0.00010904	424.159	0.000334688	300.124	0.000220693
426.574	0.00102388	426.439	0.000243534	426.439	0.000314645	301.738	0.000303763
428.855	0.00087609	428.72	0.000333895	428.72	0.000287463	303.351	0.00024797
431.136	0.000922218	431	0.000302991	431	0.000256613	304.965	0.000251689
433.417	0.000916259	433.281	0.000236831	433.281	0.000234571	306.578	0.000176059
435.699	0.000900917	435.561	0.000234804	435.561	0.000231305	308.192	0.000209534
437.98	0.000924431	437.842	0.000151813	437.842	0.000240201	309.806	7.96843e-05
440.261	0.000880099	440.122	6.52309e-05	440.122	0.000243532	311.419	0.00016242
442.542	0.000844902	442.402	0.000228472	442.402	0.000236934	313.033	0.000202095
444.823	0.000757703	444.683	0.000317799	444.683	0.000234493	314.646	0.00024549
447.104	0.000621144	446.963	0.000198636	446.963	0.000241658	316.26	0.000169859
449.385	0.000616602	449.244	0.000127423	449.244	0.000236883	317.873	7.8509e-05
451.667	0.000621288	451.524	8.34009e-05	451.524	0.000198263	319.487	8.27368e-05
453.948	0.000559576	453.805	0.000114638	453.805	0.000145494	321.1	1.07652e-05
456.229	0.000545395	456.085	0.000228622	456.085	0.000125039	322.714	-2.88076e-06
458.51	0.000529894	458.365	0.000264299	458.365	0.000150611	324.328	0.000100629
460.791	0.000462936	460.646	0.000211738	460.646	0.000189549	325.941	0.000122807
463.072	0.000395441	462.926	0.000140763	462.926	0.000209885	327.555	0.000187217
465.353	0.000313518	465.207	0.00014284	465.207	0.000214256	329.168	0.000154981
467.635	0.000293721	467.487	0.000189417	467.487	0.000217094	330.782	0.000200855
469.916	0.000357669	469.767	0.000200129	469.767	0.000214183	332.395	0.000174819
472.197	0.000387821	472.048	0.000167211	472.048	0.000196423	334.009	0.000114674
474.478	0.00036807	474.328	6.57405e-05	474.328	0.000172747	335.622	3.3921e-05
476.759	0.000308752	476.609	-6.44139e-05	476.609	0.000160223	337.236	-2.65926e-05
479.04	0.00024322	478.889	-5.06218e-05	478.889	0.000163703	338.85	2.59678e-05
481.321	0.000209893	481.17	7.79084e-05	481.17	0.000179826	340.463	8.7258e-05
483.603	0.00021357	483.45	8.57368e-05	483.45	0.000209218	342.077	0.000151262
485.884	0.000245754	485.73	4.52954e-05	485.73	0.000246572	343.69	4.80739e-05
488.165	0.000276995	488.011	-1.92549e-05	488.011	0.000271465	345.304	-9.98563e-07
490.446	0.000281511	490.291	-0.000114841	490.291	0.000262123	346.917	8.20586e-06
492.727	0.00026367	492.572	-3.13322e-05	492.572	0.000216466	348.531	0.00016242
495.008	0.00023739	494.852	0.000106793	494.852	0.000162562	350.144	0.000210774
497.289	0.000239112	497.133	0.000190714	497.133	0.000138396	351.758	0.000122127
499.571	0.0002733	499.413	0.000247174	499.413	0.000153254	353.372	9.2814e-07

## Sheet: Fig 3a
Figure 3a
Data
57Fe NRVS
[Fe2S2]+, 1						[Fe2Se2]+, 2						[Fe2Te2]+, 3
Experimental		Calculated		Calculated individual transitions		Experimental		Calculated		Calculated individual transitions		Experimental		Calculated		Calculated individual transitions
Energy (cm-1)	PVDOS (cm)	Energy (cm-1)	PVDOS (cm)	Energy (cm-1)	PVDOS (cm)	Energy (cm-1)	PVDOS (cm)	Energy (cm-1)	PVDOS (cm)	Energy (cm-1)	PVDOS (cm)	Energy (cm-1)	PVDOS (cm)	Energy (cm-1)	PVDOS (cm)	Energy (cm-1)	PVDOS (cm)
0	0	0	0.000371789	29.8405	9.30022e-05	0	0	0	0.000392262	24.8223	7.70236e-05	0	0	0	0.000511654	26.8885	0.000146091
2.28114	9.66115e-05	0.02	0.00037199	35.6726	0.000696286	2.28042	9.35714e-05	0.02	0.000392503	28.6275	8.14873e-05	2.28042	8.86715e-05	0.02	0.000511962	31.9807	0.000163052
4.56229	0.000382709	0.04	0.000372191	39.4134	0.000157159	4.56085	0.000332079	0.04	0.000392744	30.022	8.3632e-05	4.56085	0.000315788	0.04	0.000512271	34.8075	0.000751425
6.84343	0.000827389	0.06	0.000372393	43.1035	0.000354666	6.84127	0.000853485	0.06	0.000392986	31.6389	0.000412785	6.84127	0.000749345	0.06	0.00051258	36.0024	0.00012313
9.12458	0.00147479	0.08	0.000372595	47.7012	0.000608729	9.1217	0.0017737	0.08	0.000393227	34.1679	0.000348942	9.1217	0.00160927	0.08	0.000512889	41.2585	0.000262373
11.4057	0.00221362	0.1	0.000372797	50.6508	0.000316831	11.4021	0.00280221	0.1	0.00039347	39.396	0.000141343	11.4021	0.00287995	0.1	0.000513199	41.9804	0.000314605
13.6869	0.00299263	0.12	0.000372999	54.4124	0.000237119	13.6826	0.0037447	0.12	0.000393712	40.831	0.000177891	13.6826	0.00419462	0.12	0.000513509	43.3198	0.000927541
15.968	0.00379614	0.14	0.000373201	56.508	0.000554528	15.963	0.00462653	0.14	0.000393954	43.3348	0.000385054	15.963	0.00522847	0.14	0.000513819	46.0176	0.000191023
18.2492	0.00450673	0.16	0.000373404	57.6977	0.000153302	18.2434	0.00539194	0.16	0.000394197	46.6278	0.000253214	18.2434	0.00594116	0.16	0.00051413	47.3954	0.000550445
20.5303	0.00514842	0.18	0.000373607	59.3835	0.000295305	20.5238	0.0059142	0.18	0.000394441	48.7423	0.000218058	20.5238	0.00640815	0.18	0.000514441	49.2111	0.00115062
22.8114	0.00567076	0.2	0.00037381	60.9265	0.000186467	22.8042	0.00617365	0.2	0.000394684	52.3763	0.00169309	22.8042	0.00666304	0.2	0.000514752	55.2761	0.000727943
25.0926	0.0060862	0.22	0.000374013	63.8507	0.000817198	25.0847	0.0062367	0.22	0.000394928	60.8884	0.000455661	25.0847	0.00674946	0.22	0.000515064	57.5151	0.000429094
27.3737	0.00644042	0.24	0.000374217	65.9117	0.000650423	27.3651	0.00619755	0.24	0.000395172	61.1516	0.000401212	27.3651	0.00674834	0.24	0.000515376	62.9271	0.00153807
29.6549	0.0066553	0.26	0.00037442	69.9668	0.000145684	29.6455	0.00615591	0.26	0.000395416	63.5215	0.000251447	29.6455	0.00668864	0.26	0.000515688	63.5484	0.000485029
31.936	0.00680144	0.28	0.000374624	70.7348	0.00137173	31.926	0.00609614	0.28	0.000395661	65.1351	0.000236499	31.926	0.00652943	0.28	0.000516001	68.4214	0.000352674
34.2172	0.00687912	0.3	0.000374829	71.6019	0.000156367	34.2064	0.00606614	0.3	0.000395906	66.1518	0.000292593	34.2064	0.00626832	0.3	0.000516315	73.084	0.00032094
36.4983	0.00683341	0.32	0.000375033	79.6508	0.000317114	36.4868	0.00611334	0.32	0.000396152	71.4061	0.000737098	36.4868	0.00598801	0.32	0.000516628	73.4149	0.00190205
38.7794	0.00672011	0.34	0.000375238	82.247	0.000762997	38.7672	0.00611028	0.34	0.000396397	74.8346	0.00144739	38.7672	0.00576109	0.34	0.000516942	75.9527	0.00080426
41.0606	0.00653251	0.36	0.000375442	89.0315	0.00033693	41.0476	0.00606512	0.36	0.000396644	78.4583	7.64826e-05	41.0476	0.00558158	0.36	0.000517257	79.0178	0.000138785
43.3417	0.00633944	0.38	0.000375647	93.6725	0.00125081	43.3281	0.00608297	0.38	0.00039689	84.7614	9.42355e-05	43.3281	0.00543091	0.38	0.000517571	80.0095	0.00103908
45.6229	0.00614648	0.4	0.000375853	98.4774	0.000216479	45.6085	0.00609942	0.4	0.000397136	88.9079	0.00137145	45.6085	0.00534699	0.4	0.000517886	83.696	0.000645756
47.904	0.0059126	0.42	0.000376058	100.208	0.000925602	47.8889	0.00609028	0.42	0.000397383	90.0773	0.00110788	47.8889	0.00536972	0.42	0.000518202	84.5982	0.000266321
50.1852	0.00576382	0.44	0.000376264	101.315	0.00193459	50.1693	0.00615973	0.44	0.00039763	92.0475	0.000585211	50.1693	0.0054651	0.44	0.000518518	88.355	0.000645756
52.4663	0.0057262	0.46	0.00037647	103.986	0.000838045	52.4498	0.006296	0.46	0.000397878	93.3197	0.00101854	52.4498	0.00557038	0.46	0.000518834	91.7661	0.00027279
54.7475	0.00571313	0.48	0.000376676	106.902	0.000988143	54.7302	0.00645134	0.48	0.000398125	98.733	0.000277597	54.7302	0.00568322	0.48	0.000519151	94.4859	0.000128312
57.0286	0.0056816	0.5	0.000376882	109.932	0.000904755	57.0106	0.00667052	0.5	0.000398374	100.449	0.000491399	57.0106	0.00584405	0.5	0.000519468	97.4794	0.000237398
59.3098	0.00567892	0.52	0.000377088	112.171	0.000366978	59.291	0.0066562	0.52	0.000398622	102.097	0.00040341	59.291	0.00604924	0.52	0.000519785	100.826	0.000232176
61.5909	0.00575374	0.54	0.000377295	115.178	0.000700456	61.5715	0.00637364	0.54	0.000398871	108.108	0.000372122	61.5715	0.00624681	0.54	0.000520103	101.746	0.000634015
63.872	0.00582638	0.56	0.000377502	118.071	0.000813029	63.8519	0.00606957	0.56	0.00039912	111.497	0.000220747	63.8519	0.00641938	0.56	0.000520421	103.994	0.000426218
66.1532	0.00595373	0.58	0.00037771	118.252	0.000817198	66.1323	0.00587616	0.58	0.000399369	112.501	0.000385213	66.1323	0.00659993	0.58	0.000520739	113.3	0.000203632
68.4343	0.00624458	0.6	0.000377917	121.566	0.00138423	68.4127	0.00589744	0.6	0.000399619	114.273	0.000527137	68.4127	0.00678919	0.6	0.000521058	114.314	0.000256343
70.7155	0.00656863	0.62	0.000378124	126.891	0.00465303	70.6932	0.00587216	0.62	0.000399869	117.018	0.000207677	70.6932	0.00692588	0.62	0.000521378	115.484	0.000122387
72.9966	0.00682396	0.64	0.000378332	127.901	0.00344808	72.9736	0.00594998	0.64	0.000400119	120.035	0.000343229	72.9736	0.00697111	0.64	0.000521697	119.369	0.00109191
75.2778	0.00690388	0.66	0.000378541	130.629	0.000679609	75.254	0.0061865	0.66	0.00040037	122.555	0.000139892	75.254	0.00697275	0.66	0.000522017	124.416	0.00581768
77.5589	0.0069313	0.68	0.000378749	131.716	0.000592052	77.5344	0.00631364	0.68	0.000400621	126.316	0.00361401	77.5344	0.00699662	0.68	0.000522337	126.092	0.00428547
79.8401	0.00720177	0.7	0.000378957	135.998	0.00116743	79.8149	0.00637041	0.7	0.000400872	128.161	0.00127317	79.8149	0.00702685	0.7	0.000522659	130.564	0.0011154
82.1212	0.00749101	0.72	0.000379166	139.67	0.00073798	82.0953	0.0063176	0.72	0.000401123	130.911	0.00156801	82.0953	0.00699009	0.72	0.00052298	135.756	0.000374128
84.4023	0.00770742	0.74	0.000379375	142.033	0.00186788	84.3757	0.0064854	0.74	0.000401375	133.148	0.00152334	84.3757	0.00685329	0.74	0.000523301	140.099	0.00108017
86.6835	0.00808041	0.76	0.000379584	145.082	0.000704625	86.6561	0.00687797	0.76	0.000401628	137.329	0.000920256	86.6561	0.00664186	0.76	0.000523623	140.996	0.00019903
88.9646	0.00842548	0.78	0.000379793	147.726	0.000306232	88.9366	0.00719057	0.78	0.00040188	138.795	0.00192092	88.9366	0.00637637	0.78	0.000523945	143.479	0.000537379
91.2458	0.00870192	0.8	0.000380003	152.416	0.000233938	91.217	0.00762937	0.8	0.000402133	139.734	0.00126423	91.217	0.00605807	0.8	0.000524268	144.473	0.000314513
93.5269	0.00912762	0.82	0.000380213	156.458	0.000286162	93.4974	0.0080962	0.82	0.000402386	142.205	0.000131329	93.4974	0.00572474	0.82	0.000524591	147.141	0.000346945
95.8081	0.00952526	0.84	0.000380423	158.553	0.000425277	95.7778	0.00840282	0.84	0.00040264	165.426	0.000576277	95.7778	0.00545158	0.84	0.000524915	147.835	0.000862965
98.0892	0.00983029	0.86	0.000380634	164.577	0.000896417	98.0583	0.00856668	0.86	0.000402893	167.442	0.000558407	98.0583	0.00526579	0.86	0.000525238	156.627	0.000151672
100.37	0.010171	0.88	0.000380844	168.27	0.000617068	100.339	0.00856558	0.88	0.000403147	177.984	0.00136251	100.339	0.00510664	0.88	0.000525563	170.598	0.000570591
102.651	0.0105347	0.9	0.000381055	175.436	0.00291023	102.619	0.00825682	0.9	0.000403402	193.917	0.0001928	102.619	0.00491126	0.9	0.000525887	174.95	0.000149501
104.933	0.0110092	0.92	0.000381266	190.005	0.00207218	104.9	0.00745479	0.92	0.000403657	194.857	0.000308358	104.9	0.00471048	0.92	0.000526213	188.729	0.0065104
107.214	0.0114559	0.94	0.000381477	192.275	0.0011841	107.18	0.0066159	0.94	0.000403912	199.987	0.00423943	107.18	0.00459153	0.94	0.000526538	189.227	0.00145589
109.495	0.0116078	0.96	0.000381688	194.827	0.000842215	109.46	0.00607023	0.96	0.000404167	200.147	0.0012821	109.46	0.00459386	0.96	0.000526864	194.777	0.000243784
111.776	0.0115865	0.98	0.0003819	199.09	0.00165941	111.741	0.00570346	0.98	0.000404423	202.886	0.000692425	111.741	0.0046948	0.98	0.00052719	196.337	0.00517192
114.057	0.0115554	1	0.000382112	203.579	0.00511583	114.021	0.00555057	1	0.000404679	204.887	0.00364975	114.021	0.00488849	1	0.000527516	201.736	0.00258302
116.338	0.0115766	1.02	0.000382324	205.442	0.000324184	116.302	0.00549486	1.02	0.000404935	207.21	0.00855927	116.302	0.00522897	1.02	0.000527843	204.056	0.00543022
118.62	0.0114545	1.04	0.000382536	213.847	0.00366905	118.582	0.00557044	1.04	0.000405192	216.106	0.000205666	118.582	0.00578376	1.04	0.000528171	206.89	0.00241278
120.901	0.011221	1.06	0.000382749	221.156	0.00019133	120.863	0.0056931	1.06	0.000405449	216.966	0.000665622	120.863	0.00660622	1.06	0.000528499	211.254	0.00267108
123.182	0.0112613	1.08	0.000382962	221.473	0.000239895	123.143	0.00603101	1.08	0.000405706	220.081	0.000287432	123.143	0.00779079	1.08	0.000528827	215.969	0.00148524
125.463	0.011566	1.1	0.000383175	224.476	0.000687948	125.423	0.00695336	1.1	0.000405964	220.393	0.000430892	125.423	0.00949207	1.1	0.000529155	216.645	0.00156743
127.744	0.0121854	1.12	0.000383388	226.798	0.000110421	127.704	0.00839599	1.12	0.000406222	221.737	0.000183432	127.704	0.011791	1.12	0.000529484	220.038	0.000992116
130.025	0.0132963	1.14	0.000383602	231.911	0.000119233	129.984	0.0104945	1.14	0.00040648	230.858	0.00202367	129.984	0.0144799	1.14	0.000529814	223.033	0.000111811
132.306	0.0147056	1.16	0.000383816	235.825	8.6119e-05	132.265	0.0132749	1.16	0.000406739	233.949	9.92482e-05	132.265	0.0169867	1.16	0.000530143	226.242	0.00279436
134.588	0.0162808	1.18	0.00038403	239.056	8.33113e-05	134.545	0.0162424	1.18	0.000406998	235.725	0.000545006	134.545	0.0185704	1.18	0.000530473	228.005	0.00221905
136.869	0.0175714	1.2	0.000384244	240.093	0.000128402	136.825	0.0184038	1.2	0.000407257	236.06	0.000460128	136.825	0.0186833	1.2	0.000530804	231.204	0.00267108
139.15	0.0178982	1.22	0.000384458	247.472	0.000475309	139.106	0.0190026	1.22	0.000407517	238.006	0.000451193	139.106	0.0172742	1.22	0.000531135	236.928	0.000387029
141.431	0.0174991	1.24	0.000384673	249.756	9.63527e-05	141.386	0.0183966	1.24	0.000407777	242.359	0.000217023	141.386	0.0148271	1.24	0.000531467	238.44	0.000367352
143.712	0.0167066	1.26	0.000384888	252.155	0.000117402	143.667	0.0170455	1.26	0.000408037	246.241	0.000638818	143.667	0.0120885	1.26	0.000531798	239.72	0.000716202
145.993	0.0155203	1.28	0.000385103	255.403	0.000175594	145.947	0.0152148	1.28	0.000408298	249.972	8.07314e-05	145.947	0.00967776	1.28	0.000532131	242.771	0.000401911
148.274	0.0145737	1.3	0.000385318	261.02	0.000327171	148.228	0.0132328	1.3	0.000408559	251.721	0.000222083	148.228	0.00785991	1.3	0.000532463	246.062	0.000128092
150.556	0.0139314	1.32	0.000385534	262.686	0.000190189	150.508	0.0110985	1.32	0.00040882	253.94	0.000220306	150.508	0.00661564	1.32	0.000532796	249.281	0.000441184
152.837	0.0128281	1.34	0.00038575	268.891	0.000340314	152.788	0.00916406	1.34	0.000409082	254.752	0.000710294	152.788	0.00585341	1.34	0.00053313	249.429	0.00115649
155.118	0.0114356	1.36	0.000385966	271.07	0.000921433	155.069	0.00780513	1.36	0.000409344	258.663	0.00097833	155.069	0.00549642	1.36	0.000533463	250.322	0.0010156
157.399	0.0105415	1.38	0.000386182	272.79	0.000142558	157.349	0.00690907	1.38	0.000409606	264.607	0.00133124	157.349	0.00541115	1.38	0.000533797	252.104	0.00361623
159.68	0.0104145	1.4	0.000386399	274.429	0.000304144	159.63	0.00645938	1.4	0.000409869	267.446	0.00109001	159.63	0.0053739	1.4	0.000534132	253.728	0.000704461
161.961	0.0106242	1.42	0.000386615	275.034	0.000487817	161.91	0.0060276	1.42	0.000410132	270.915	0.000390954	161.91	0.00519804	1.42	0.000534467	254.84	0.000292544
164.242	0.0106009	1.44	0.000386832	285.769	0.000219035	164.191	0.00538002	1.44	0.000410395	272.015	0.000272239	164.191	0.00488401	1.44	0.000534803	258.586	0.0016731
166.524	0.0102829	1.46	0.00038705	289.542	0.00297694	166.471	0.00484672	1.46	0.000410659	273.861	0.000280975	166.471	0.00458478	1.46	0.000535139	261.073	0.0013737
168.805	0.00972707	1.48	0.000387267	299.294	0.00323544	168.751	0.00447107	1.48	0.000410923	275.339	0.000817509	168.751	0.00442183	1.48	0.000535475	265.911	0.00338141
171.086	0.00886806	1.5	0.000387485	301.876	0.00311036	171.032	0.00420246	1.5	0.000411187	281.445	0.00217556	171.032	0.00437007	1.5	0.000535811	266.979	0.00283546
173.367	0.00791527	1.52	0.000387703	305.145	0.000266905	173.312	0.00399885	1.52	0.000411452	283.11	0.0007505	173.312	0.00432789	1.52	0.000536148	274.395	0.00131499
175.648	0.0070703	1.54	0.000387921	306.941	0.000158135	175.593	0.00387887	1.54	0.000411717	286.244	0.00238105	175.593	0.00425952	1.54	0.000536486	276.047	0.000680979
177.929	0.00638496	1.56	0.000388139	360.535	0.000122154	177.873	0.00371549	1.56	0.000411982	294.67	0.00609781	177.873	0.00423753	1.56	0.000536824	278.919	0.000232568
180.21	0.00574946	1.58	0.000388358	361.385	0.000134668	180.154	0.00333957	1.58	0.000412248	306.021	0.000804107	180.154	0.00438031	1.58	0.000537162	280.842	0.00119758
182.492	0.00499011	1.6	0.000388577	374.069	0.00361068	182.434	0.00332566	1.6	0.000412514	307.177	0.00169309	182.434	0.00478859	1.6	0.000537501	284.835	0.0009158
184.773	0.00436057	1.62	0.000388796	390.93	0.0056787	184.714	0.00377446	1.62	0.000412781	307.89	0.00385078	184.714	0.00554295	1.62	0.00053784	286.058	0.000886447
187.054	0.00395799	1.64	0.000389016	516.492	7.25443e-05	186.995	0.00407218	1.64	0.000413047	308.495	0.00257761	186.995	0.0067334	1.64	0.00053818	289.62	0.00360449
189.335	0.00375185	1.66	0.000389235			189.275	0.004448	1.66	0.000413314	309.424	0.000500333	189.275	0.00844485	1.66	0.00053852	294.051	0.00710919
191.616	0.00383393	1.68	0.000389455			191.556	0.00518516	1.68	0.000413582	323.912	0.000451193	191.556	0.0106779	1.68	0.00053886	307.516	0.000276058
193.897	0.00412604	1.7	0.000389675			193.836	0.00592918	1.7	0.00041385	333.273	0.000585211	193.836	0.013272	1.7	0.000539201	307.966	0.000868835
196.178	0.00508653	1.72	0.000389896			196.117	0.00691584	1.72	0.000414118	362.335	0.000491399	196.117	0.0159428	1.72	0.000539542	310.165	0.000669238
198.46	0.0069722	1.74	0.000390116			198.397	0.00874306	1.74	0.000414387	364.201	0.000589678	198.397	0.0184481	1.74	0.000539884	313.772	0.000285677
200.741	0.00912325	1.76	0.000390337			200.677	0.0109263	1.76	0.000414655			200.677	0.0207103	1.76	0.000540226	325.625	0.000146167
203.022	0.0109762	1.78	0.000390558			202.958	0.0133175	1.78	0.000414924			202.958	0.022727	1.78	0.000540569	327.158	0.000122282
205.303	0.0118241	1.8	0.00039078			205.238	0.0167166	1.8	0.000415194			205.238	0.0243415	1.8	0.000540912	329.188	0.000166132
207.584	0.0115615	1.82	0.000391001			207.519	0.0200173	1.82	0.000415464			207.519	0.0251754	1.82	0.000541255	361.502	0.000634015
209.865	0.0115695	1.84	0.000391223			209.799	0.0219832	1.84	0.000415734			209.799	0.0248876	1.84	0.000541599	363.354	0.000584319
212.146	0.0122136	1.86	0.000391445			212.079	0.0229285	1.86	0.000416005			212.079	0.0235222	1.86	0.000541943	517.923	9.82424e-05
214.428	0.0124368	1.88	0.000391667			214.36	0.0225327	1.88	0.000416276			214.36	0.0215617	1.88	0.000542288
216.709	0.0120617	1.9	0.00039189			216.64	0.0209841	1.9	0.000416547			216.64	0.0195998	1.9	0.000542633
218.99	0.0114027	1.92	0.000392113			218.921	0.019721	1.92	0.000416819			218.921	0.0179718	1.92	0.000542978
221.271	0.0105645	1.94	0.000392336			221.201	0.0190767	1.94	0.000417091			221.201	0.0167032	1.94	0.000543324
223.552	0.00994408	1.96	0.000392559			223.482	0.018482	1.96	0.000417363			223.482	0.0157094	1.96	0.00054367
225.833	0.00951221	1.98	0.000392783			225.762	0.0177938	1.98	0.000417636			225.762	0.0149397	1.98	0.000544017
228.114	0.00902689	2	0.000393007			228.042	0.0168129	2	0.000417909			228.042	0.0143571	2	0.000544365
230.396	0.00867842	2.02	0.00039323			230.323	0.015442	2.02	0.000418182			230.323	0.0139047	2.02	0.000544712
232.677	0.00818539	2.04	0.000393455			232.603	0.01371	2.04	0.000418456			232.603	0.013584	2.04	0.00054506
234.958	0.00730143	2.06	0.00039368			234.884	0.0116915	2.06	0.000418731			234.884	0.0135186	2.06	0.000545409
237.239	0.00624165	2.08	0.000393904			237.164	0.00968741	2.08	0.000419005			237.164	0.0138652	2.08	0.000545758
239.52	0.00540438	2.1	0.000394129			239.445	0.00838275	2.1	0.00041928			239.445	0.0146512	2.1	0.000546107
241.801	0.00485538	2.12	0.000394355			241.725	0.00743503	2.12	0.000419555			241.725	0.0159027	2.12	0.000546457
244.082	0.0042639	2.14	0.00039458			244.005	0.0068053	2.14	0.000419831			244.005	0.0168062	2.14	0.000546807
246.364	0.00384595	2.16	0.000394806			246.286	0.00635752	2.16	0.000420107			246.286	0.0172155	2.16	0.000547158
248.645	0.00375841	2.18	0.000395032			248.566	0.00618827	2.18	0.000420383			248.566	0.0168288	2.18	0.000547509
250.926	0.00369463	2.2	0.000395258			250.847	0.00658414	2.2	0.00042066			250.847	0.0156166	2.2	0.000547861
253.207	0.00362302	2.22	0.000395485			253.127	0.00694882	2.22	0.000420937			253.127	0.0138755	2.22	0.000548213
255.488	0.00369605	2.24	0.000395712			255.408	0.00715527	2.24	0.000421215			255.408	0.0120879	2.24	0.000548565
257.769	0.00395214	2.26	0.000395939			257.688	0.00712654	2.26	0.000421493			257.688	0.0106839	2.26	0.000548919
260.05	0.00430663	2.28	0.000396166			259.968	0.00690498	2.28	0.000421771			259.968	0.00986022	2.28	0.000549272
262.332	0.00481156	2.3	0.000396394			262.249	0.0071014	2.3	0.000422049			262.249	0.0095498	2.3	0.000549625
264.613	0.00540735	2.32	0.000396621			264.529	0.00733213	2.32	0.000422329			264.529	0.00953009	2.32	0.00054998
266.894	0.00588536	2.34	0.00039685			266.81	0.00737364	2.34	0.000422608			266.81	0.00957609	2.34	0.000550334
269.175	0.00649514	2.36	0.000397078			269.09	0.00763306	2.36	0.000422887			269.09	0.00954569	2.36	0.00055069
271.456	0.00720433	2.38	0.000397306			271.371	0.00781395	2.38	0.000423167			271.371	0.00937663	2.38	0.000551045
273.737	0.00762653	2.4	0.000397535			273.651	0.00779813	2.4	0.000423448			273.651	0.00906443	2.4	0.000551401
276.018	0.00803259	2.42	0.000397765			275.931	0.00798421	2.42	0.000423729			275.931	0.0086492	2.42	0.000551757
278.3	0.00855952	2.44	0.000397994			278.212	0.00829898	2.44	0.00042401			278.212	0.0082095	2.44	0.000552114
280.581	0.00888111	2.46	0.000398224			280.492	0.00885067	2.46	0.000424291			280.492	0.00786845	2.46	0.000552472
282.862	0.00907255	2.48	0.000398453			282.773	0.00979646	2.48	0.000424573			282.773	0.00777382	2.48	0.00055283
285.143	0.00893296	2.5	0.000398684			285.053	0.0106056	2.5	0.000424856			285.053	0.00801286	2.5	0.000553188
287.424	0.00836418	2.52	0.000398914			287.334	0.0110737	2.52	0.000425138			287.334	0.00853394	2.52	0.000553547
289.705	0.00802609	2.54	0.000399145			289.614	0.0115559	2.54	0.000425422			289.614	0.00917272	2.54	0.000553906
291.986	0.00787159	2.56	0.000399376			291.894	0.0122462	2.56	0.000425705			291.894	0.00973548	2.56	0.000554266
294.268	0.0074825	2.58	0.000399607			294.175	0.0129723	2.58	0.000425989			294.175	0.0100434	2.58	0.000554626
296.549	0.00722977	2.6	0.000399838			296.455	0.0136042	2.6	0.000426273			296.455	0.00995564	2.6	0.000554986
298.83	0.00733951	2.62	0.00040007			298.736	0.0141238	2.62	0.000426558			298.736	0.00942358	2.62	0.000555347
301.111	0.00755355	2.64	0.000400302			301.016	0.014592	2.64	0.000426843			301.016	0.00853815	2.64	0.000555709
303.392	0.00749758	2.66	0.000400534			303.296	0.0149426	2.66	0.000427128			303.296	0.00749802	2.66	0.000556071
305.673	0.00664471	2.68	0.000400767			305.577	0.0146819	2.68	0.000427414			305.577	0.00650622	2.68	0.000556433
307.954	0.00547379	2.7	0.000400999			307.857	0.0138878	2.7	0.0004277			307.857	0.00566141	2.7	0.000556796
310.236	0.00499478	2.72	0.000401232			310.138	0.0135249	2.72	0.000427986			310.138	0.00493279	2.72	0.00055716
312.517	0.00498255	2.74	0.000401466			312.418	0.0134277	2.74	0.000428273			312.418	0.00427066	2.74	0.000557524
314.798	0.00494244	2.76	0.000401699			314.699	0.0126959	2.76	0.000428561			314.699	0.0037141	2.76	0.000557887
317.079	0.00478979	2.78	0.000401933			316.979	0.0113354	2.78	0.000428848			316.979	0.00332224	2.78	0.000558253
319.36	0.00445539	2.8	0.000402167			319.259	0.00935002	2.8	0.000429136			319.259	0.00303582	2.8	0.000558618
321.641	0.0040337	2.82	0.000402402			321.54	0.0074248	2.82	0.000429425			321.54	0.00270285	2.82	0.000558984
323.922	0.00369711	2.84	0.000402636			323.82	0.00615694	2.84	0.000429714			323.82	0.00225313	2.84	0.000559349
326.204	0.00323667	2.86	0.000402871			326.101	0.00502481	2.86	0.000430003			326.101	0.00178088	2.86	0.000559716
328.485	0.00253122	2.88	0.000403106			328.381	0.00404554	2.88	0.000430293			328.381	0.00143711	2.88	0.000560083
330.766	0.00200169	2.9	0.000403342			330.662	0.00328968	2.9	0.000430583			330.662	0.00128464	2.9	0.000560451
333.047	0.00185376	2.92	0.000403578			332.942	0.0026577	2.92	0.000430873			332.942	0.00126486	2.92	0.000560819
335.328	0.00187083	2.94	0.000403814			335.222	0.00238474	2.94	0.000431164			335.222	0.00126653	2.94	0.000561187
337.609	0.00201831	2.96	0.00040405			337.503	0.00229166	2.96	0.000431455			337.503	0.00120346	2.96	0.000561556
339.89	0.00249474	2.98	0.000404286			339.783	0.00201496	2.98	0.000431747			339.783	0.00105571	2.98	0.000561925
342.172	0.00315466	3	0.000404523			342.064	0.00163212	3	0.000432039			342.064	0.000876439	3	0.000562295
344.453	0.00347105	3.02	0.00040476			344.344	0.00141175	3.02	0.000432331			344.344	0.00074362	3.02	0.000562665
346.734	0.00308625	3.04	0.000404997			346.625	0.00143302	3.04	0.000432624			346.625	0.000683984	3.04	0.000563037
349.015	0.00230245	3.06	0.000405235			348.905	0.00133403	3.06	0.000432917			348.905	0.000656055	3.06	0.000563408
351.296	0.00173792	3.08	0.000405473			351.185	0.00111032	3.08	0.000433211			351.185	0.000609476	3.08	0.00056378
353.577	0.00154007	3.1	0.000405711			353.466	0.00103809	3.1	0.000433505			353.466	0.00054775	3.1	0.000564152
355.858	0.00152395	3.12	0.00040595			355.746	0.000874591	3.12	0.000433799			355.746	0.000527398	3.12	0.000564525
358.14	0.00155345	3.14	0.000406188			358.027	0.000734868	3.14	0.000434094			358.027	0.000609172	3.14	0.000564898
360.421	0.00162753	3.16	0.000406427			360.307	0.000795114	3.16	0.000434389			360.307	0.000811658	3.16	0.000565272
362.702	0.00189546	3.18	0.000406666			362.588	0.000812275	3.18	0.000434685			362.588	0.00108182	3.18	0.000565646
364.983	0.00242944	3.2	0.000406906			364.868	0.000858611	3.2	0.000434981			364.868	0.00130837	3.2	0.00056602
367.264	0.00301723	3.22	0.000407146			367.148	0.00108427	3.22	0.000435277			367.148	0.00139721	3.22	0.000566396
369.545	0.00348718	3.24	0.000407386			369.429	0.00133858	3.24	0.000435574			369.429	0.00133679	3.24	0.000566771
371.827	0.00396086	3.26	0.000407626			371.709	0.00145334	3.26	0.000435871			371.709	0.00117529	3.26	0.000567148
374.108	0.00456819	3.28	0.000407867			373.99	0.00148456	3.28	0.000436169			373.99	0.000959908	3.28	0.000567525
376.389	0.00522566	3.3	0.000408108			376.27	0.00146347	3.3	0.000436467			376.27	0.00072897	3.3	0.000567901
378.67	0.00566155	3.32	0.000408349			378.551	0.00120618	3.32	0.000436766			378.551	0.000531257	3.32	0.000568279
380.951	0.00570196	3.34	0.00040859			380.831	0.000932124	3.34	0.000437065			380.831	0.000406499	3.34	0.000568658
383.232	0.00535132	3.36	0.000408832			383.111	0.000825352	3.36	0.000437364			383.111	0.000351337	3.36	0.000569036
385.513	0.00500956	3.38	0.000409074			385.392	0.000673439	3.38	0.000437664			385.392	0.000323315	3.38	0.000569415
387.795	0.00504684	3.4	0.000409316			387.672	0.00044932	3.4	0.000437964			387.672	0.000282104	3.4	0.000569795
390.076	0.00546893	3.42	0.000409559			389.953	0.000331082	3.42	0.000438264			389.953	0.000226246	3.42	0.000570174
392.357	0.00634366	3.44	0.000409802			392.233	0.000308079	3.44	0.000438565			392.233	0.000186899	3.44	0.000570555
394.638	0.0075167	3.46	0.000410045			394.513	0.000237376	3.46	0.000438867			394.513	0.000190673	3.46	0.000570936
396.919	0.00859693	3.48	0.000410288			396.794	0.000210386	3.48	0.000439168			396.794	0.000231022	3.48	0.000571318
399.2	0.00908237	3.5	0.000410532			399.074	0.000263817	3.5	0.000439471			399.074	0.000271414	3.5	0.0005717
401.481	0.00852324	3.52	0.000410776			401.355	0.000274077	3.52	0.000439773			401.355	0.000279735	3.52	0.000572083
403.763	0.00725735	3.54	0.00041102			403.635	0.000281661	3.54	0.000440076			403.635	0.000252226	3.54	0.000572466
406.044	0.00606211	3.56	0.000411265			405.916	0.000316614	3.56	0.00044038			405.916	0.00020275	3.56	0.00057285
408.325	0.00524231	3.58	0.00041151			408.196	0.000337456	3.58	0.000440684			408.196	0.00015346	3.58	0.000573234
410.606	0.00456906	3.6	0.000411755			410.476	0.000279287	3.6	0.000440988			410.476	0.000135902	3.6	0.000573618
412.887	0.00371185	3.62	0.000412001			412.757	0.000107695	3.62	0.000441293			412.757	0.000173101	3.62	0.000574003
415.168	0.00291129	3.64	0.000412246			415.037	4.84644e-05	3.64	0.000441598			415.037	0.000250676	3.64	0.000574389
417.449	0.00244198	3.66	0.000412492			417.318	0.000105863	3.66	0.000441904			417.318	0.000321608	3.66	0.000574775
419.731	0.00200916	3.68	0.000412739			419.598	0.000110581	3.68	0.00044221			419.598	0.000352446	3.68	0.000575161
422.012	0.0015968	3.7	0.000412985			421.879	7.11177e-05	3.7	0.000442516			421.879	0.00034978	3.7	0.000575549
424.293	0.00131165	3.72	0.000413232			424.159	0.00010904	3.72	0.000442823			424.159	0.000334688	3.72	0.000575936
426.574	0.00102388	3.74	0.000413479			426.439	0.000243534	3.74	0.00044313			426.439	0.000314645	3.74	0.000576324
428.855	0.00087609	3.76	0.000413726			428.72	0.000333895	3.76	0.000443438			428.72	0.000287463	3.76	0.000576713
431.136	0.000922218	3.78	0.000413974			431	0.000302991	3.78	0.000443746			431	0.000256613	3.78	0.000577102
433.417	0.000916259	3.8	0.000414222			433.281	0.000236831	3.8	0.000444055			433.281	0.000234571	3.8	0.000577492
435.699	0.000900917	3.82	0.000414471			435.561	0.000234804	3.82	0.000444364			435.561	0.000231305	3.82	0.000577882
437.98	0.000924431	3.84	0.000414719			437.842	0.000151813	3.84	0.000444673			437.842	0.000240201	3.84	0.000578273
440.261	0.000880099	3.86	0.000414968			440.122	6.52309e-05	3.86	0.000444983			440.122	0.000243532	3.86	0.000578664
442.542	0.000844902	3.88	0.000415217			442.402	0.000228472	3.88	0.000445294			442.402	0.000236934	3.88	0.000579056
444.823	0.000757703	3.9	0.000415467			444.683	0.000317799	3.9	0.000445605			444.683	0.000234493	3.9	0.000579448
447.104	0.000621144	3.92	0.000415717			446.963	0.000198636	3.92	0.000445916			446.963	0.000241658	3.92	0.000579841
449.385	0.000616602	3.94	0.000415967			449.244	0.000127423	3.94	0.000446227			449.244	0.000236883	3.94	0.000580234
451.667	0.000621288	3.96	0.000416217			451.524	8.34009e-05	3.96	0.00044654			451.524	0.000198263	3.96	0.000580628
453.948	0.000559576	3.98	0.000416468			453.805	0.000114638	3.98	0.000446726			453.805	0.000145494	3.98	0.000581023
456.229	0.000545395	4	0.000416719			456.085	0.000228622	4	0.000446726			456.085	0.000125039	4	0.000581418
458.51	0.000529894	4.02	0.000416938			458.365	0.000264299	4.02	0.000446726			458.365	0.000150611	4.02	0.000581813
460.791	0.000462936	4.04	0.000416938			460.646	0.000211738	4.04	0.000446726			460.646	0.000189549	4.04	0.000582209
463.072	0.000395441	4.06	0.000416938			462.926	0.000140763	4.06	0.000446726			462.926	0.000209885	4.06	0.000582605
465.353	0.000313518	4.08	0.000416938			465.207	0.00014284	4.08	0.000446726			465.207	0.000214256	4.08	0.000583002
467.635	0.000293721	4.1	0.000416938			467.487	0.000189417	4.1	0.000446726			467.487	0.000217094	4.1	0.0005834
469.916	0.000357669	4.12	0.000416938			469.767	0.000200129	4.12	0.000451193			469.767	0.000214183	4.12	0.000583798
472.197	0.000387821	4.14	0.000416938			472.048	0.000167211	4.14	0.000451193			472.048	0.000196423	4.14	0.000584196
474.478	0.00036807	4.16	0.000416938			474.328	6.57405e-05	4.16	0.000451193			474.328	0.000172747	4.16	0.000584595
476.759	0.000308752	4.18	0.000416938			476.609	-6.44139e-05	4.18	0.000451193			476.609	0.000160223	4.18	0.000584995
479.04	0.00024322	4.2	0.000421107			478.889	-5.06218e-05	4.2	0.000451193			478.889	0.000163703	4.2	0.000585396
481.321	0.000209893	4.22	0.000421107			481.17	7.79084e-05	4.22	0.000451193			481.17	0.000179826	4.22	0.000585796
483.603	0.00021357	4.24	0.000421107			483.45	8.57368e-05	4.24	0.000451193			483.45	0.000209218	4.24	0.000586197
485.884	0.000245754	4.26	0.000421107			485.73	4.52954e-05	4.26	0.000451193			485.73	0.000246572	4.26	0.000586599
488.165	0.000276995	4.28	0.000421107			488.011	-1.92549e-05	4.28	0.000451193			488.011	0.000271465	4.28	0.000587002
490.446	0.000281511	4.3	0.000421107			490.291	-0.000114841	4.3	0.000451193			490.291	0.000262123	4.3	0.000587051
492.727	0.00026367	4.32	0.000421107			492.572	-3.13322e-05	4.32	0.000451193			492.572	0.000216466	4.32	0.000587051
495.008	0.00023739	4.34	0.000421107			494.852	0.000106793	4.34	0.000451193			494.852	0.000162562	4.34	0.000587051
497.289	0.000239112	4.36	0.000421107			497.133	0.000190714	4.36	0.000451193			497.133	0.000138396	4.36	0.000587051
499.571	0.0002733	4.38	0.000421107			499.413	0.000247174	4.38	0.000451193			499.413	0.000153254	4.38	0.000587051
		4.4	0.000421107					4.4	0.000455661					4.4	0.000587051
		4.42	0.000421107					4.42	0.000455661					4.42	0.000587051
		4.44	0.000421107					4.44	0.000455661					4.44	0.000592922
		4.46	0.000421107					4.46	0.000455661					4.46	0.000592922
		4.48	0.000421107					4.48	0.000455661					4.48	0.000592922
		4.5	0.000421107					4.5	0.000455661					4.5	0.000592922
		4.52	0.000425277					4.52	0.000455661					4.52	0.000592922
		4.54	0.000425277					4.54	0.000455661					4.54	0.000592922
		4.56	0.000425277					4.56	0.000455661					4.56	0.000592922
		4.58	0.000425277					4.58	0.000455661					4.58	0.000592922
		4.6	0.000425277					4.6	0.000455661					4.6	0.000592922
		4.62	0.000425277					4.62	0.000455661					4.62	0.000592922
		4.64	0.000425277					4.64	0.000455661					4.64	0.000592922
		4.66	0.000425277					4.66	0.000455661					4.66	0.000592922
		4.68	0.000425277					4.68	0.000460128					4.68	0.000592922
		4.7	0.000425277					4.7	0.000460128					4.7	0.000592922
		4.72	0.000425277					4.72	0.000460128					4.72	0.000598792
		4.74	0.000425277					4.74	0.000460128					4.74	0.000598792
		4.76	0.000425277					4.76	0.000460128					4.76	0.000598792
		4.78	0.000425277					4.78	0.000460128					4.78	0.000598792
		4.8	0.000425277					4.8	0.000460128					4.8	0.000598792
		4.82	0.000425277					4.82	0.000460128					4.82	0.000598792
		4.84	0.000429446					4.84	0.000460128					4.84	0.000598792
		4.86	0.000429446					4.86	0.000460128					4.86	0.000598792
		4.88	0.000429446					4.88	0.000460128					4.88	0.000598792
		4.9	0.000429446					4.9	0.000460128					4.9	0.000598792
		4.92	0.000429446					4.92	0.000460128					4.92	0.000598792
		4.94	0.000429446					4.94	0.000464595					4.94	0.000598792
		4.96	0.000429446					4.96	0.000464595					4.96	0.000598792
		4.98	0.000429446					4.98	0.000464595					4.98	0.000598792
		5	0.000429446					5	0.000464595					5	0.000604663
		5.02	0.000429446					5.02	0.000464595					5.02	0.000604663
		5.04	0.000429446					5.04	0.000464595					5.04	0.000604663
		5.06	0.000429446					5.06	0.000464595					5.06	0.000604663
		5.08	0.000429446					5.08	0.000464595					5.08	0.000604663
		5.1	0.000429446					5.1	0.000464595					5.1	0.000604663
		5.12	0.000429446					5.12	0.000464595					5.12	0.000604663
		5.14	0.000433616					5.14	0.000464595					5.14	0.000604663
		5.16	0.000433616					5.16	0.000464595					5.16	0.000604663
		5.18	0.000433616					5.18	0.000464595					5.18	0.000604663
		5.2	0.000433616					5.2	0.000464595					5.2	0.000604663
		5.22	0.000433616					5.22	0.000469062					5.22	0.000604663
		5.24	0.000433616					5.24	0.000469062					5.24	0.000604663
		5.26	0.000433616					5.26	0.000469062					5.26	0.000604663
		5.28	0.000433616					5.28	0.000469062					5.28	0.000610533
		5.3	0.000433616					5.3	0.000469062					5.3	0.000610533
		5.32	0.000433616					5.32	0.000469062					5.32	0.000610533
		5.34	0.000433616					5.34	0.000469062					5.34	0.000610533
		5.36	0.000433616					5.36	0.000469062					5.36	0.000610533
		5.38	0.000433616					5.38	0.000469062					5.38	0.000610533
		5.4	0.000433616					5.4	0.000469062					5.4	0.000610533
		5.42	0.000433616					5.42	0.000469062					5.42	0.000610533
		5.44	0.000433616					5.44	0.000469062					5.44	0.000610533
		5.46	0.000437785					5.46	0.000469062					5.46	0.000610533
		5.48	0.000437785					5.48	0.00047353					5.48	0.000610533
		5.5	0.000437785					5.5	0.00047353					5.5	0.000610533
		5.52	0.000437785					5.52	0.00047353					5.52	0.000610533
		5.54	0.000437785					5.54	0.00047353					5.54	0.000616404
		5.56	0.000437785					5.56	0.00047353					5.56	0.000616404
		5.58	0.000437785					5.58	0.00047353					5.58	0.000616404
		5.6	0.000437785					5.6	0.00047353					5.6	0.000616404
		5.62	0.000437785					5.62	0.00047353					5.62	0.000616404
		5.64	0.000437785					5.64	0.00047353					5.64	0.000616404
		5.66	0.000437785					5.66	0.00047353					5.66	0.000616404
		5.68	0.000437785					5.68	0.00047353					5.68	0.000616404
		5.7	0.000437785					5.7	0.00047353					5.7	0.000616404
		5.72	0.000437785					5.72	0.000477997					5.72	0.000616404
		5.74	0.000437785					5.74	0.000477997					5.74	0.000616404
		5.76	0.000441954					5.76	0.000477997					5.76	0.000616404
		5.78	0.000441954					5.78	0.000477997					5.78	0.000616404
		5.8	0.000441954					5.8	0.000477997					5.8	0.000616404
		5.82	0.000441954					5.82	0.000477997					5.82	0.000622274
		5.84	0.000441954					5.84	0.000477997					5.84	0.000622274
		5.86	0.000441954					5.86	0.000477997					5.86	0.000622274
		5.88	0.000441954					5.88	0.000477997					5.88	0.000622274
		5.9	0.000441954					5.9	0.000477997					5.9	0.000622274
		5.92	0.000441954					5.92	0.000477997					5.92	0.000622274
		5.94	0.000441954					5.94	0.000477997					5.94	0.000622274
		5.96	0.000441954					5.96	0.000477997					5.96	0.000622274
		5.98	0.000441954					5.98	0.000482464					5.98	0.000622274
		6	0.000441954					6	0.000482464					6	0.000622274
		6.02	0.000441954					6.02	0.000482464					6.02	0.000622274
		6.04	0.000441954					6.04	0.000482464					6.04	0.000622274
		6.06	0.000446124					6.06	0.000482464					6.06	0.000622274
		6.08	0.000446124					6.08	0.000482464					6.08	0.000628145
		6.1	0.000446124					6.1	0.000482464					6.1	0.000628145
		6.12	0.000446124					6.12	0.000482464					6.12	0.000628145
		6.14	0.000446124					6.14	0.000482464					6.14	0.000628145
		6.16	0.000446124					6.16	0.000482464					6.16	0.000628145
		6.18	0.000446124					6.18	0.000482464					6.18	0.000628145
		6.2	0.000446124					6.2	0.000482464					6.2	0.000628145
		6.22	0.000446124					6.22	0.000486931					6.22	0.000628145
		6.24	0.000446124					6.24	0.000486931					6.24	0.000628145
		6.26	0.000446124					6.26	0.000486931					6.26	0.000628145
		6.28	0.000446124					6.28	0.000486931					6.28	0.000628145
		6.3	0.000446124					6.3	0.000486931					6.3	0.000628145
		6.32	0.000446124					6.32	0.000486931					6.32	0.000634015
		6.34	0.000450293					6.34	0.000486931					6.34	0.000634015
		6.36	0.000450293					6.36	0.000486931					6.36	0.000634015
		6.38	0.000450293					6.38	0.000486931					6.38	0.000634015
		6.4	0.000450293					6.4	0.000486931					6.4	0.000634015
		6.42	0.000450293					6.42	0.000486931					6.42	0.000634015
		6.44	0.000450293					6.44	0.000486931					6.44	0.000634015
		6.46	0.000450293					6.46	0.000491399					6.46	0.000634015
		6.48	0.000450293					6.48	0.000491399					6.48	0.000634015
		6.5	0.000450293					6.5	0.000491399					6.5	0.000634015
		6.52	0.000450293					6.52	0.000491399					6.52	0.000634015
		6.54	0.000450293					6.54	0.000491399					6.54	0.000634015
		6.56	0.000450293					6.56	0.000491399					6.56	0.000634015
		6.58	0.000450293					6.58	0.000491399					6.58	0.000639886
		6.6	0.000450293					6.6	0.000491399					6.6	0.000639886
		6.62	0.000454462					6.62	0.000491399					6.62	0.000639886
		6.64	0.000454462					6.64	0.000491399					6.64	0.000639886
		6.66	0.000454462					6.66	0.000491399					6.66	0.000639886
		6.68	0.000454462					6.68	0.000491399					6.68	0.000639886
		6.7	0.000454462					6.7	0.000495866					6.7	0.000639886
		6.72	0.000454462					6.72	0.000495866					6.72	0.000639886
		6.74	0.000454462					6.74	0.000495866					6.74	0.000639886
		6.76	0.000454462					6.76	0.000495866					6.76	0.000639886
		6.78	0.000454462					6.78	0.000495866					6.78	0.000639886
		6.8	0.000454462					6.8	0.000495866					6.8	0.000639886
		6.82	0.000454462					6.82	0.000495866					6.82	0.000645756
		6.84	0.000454462					6.84	0.000495866					6.84	0.000645756
		6.86	0.000454462					6.86	0.000495866					6.86	0.000645756
		6.88	0.000454462					6.88	0.000495866					6.88	0.000645756
		6.9	0.000458632					6.9	0.000495866					6.9	0.000645756
		6.92	0.000458632					6.92	0.000500333					6.92	0.000645756
		6.94	0.000458632					6.94	0.000500333					6.94	0.000645756
		6.96	0.000458632					6.96	0.000500333					6.96	0.000645756
		6.98	0.000458632					6.98	0.000500333					6.98	0.000645756
		7	0.000458632					7	0.000500333					7	0.000645756
		7.02	0.000458632					7.02	0.000500333					7.02	0.000645756
		7.04	0.000458632					7.04	0.000500333					7.04	0.000645756
		7.06	0.000458632					7.06	0.000500333					7.06	0.000651627
		7.08	0.000458632					7.08	0.000500333					7.08	0.000651627
		7.1	0.000458632					7.1	0.000500333					7.1	0.000651627
		7.12	0.000458632					7.12	0.000500333					7.12	0.000651627
		7.14	0.000458632					7.14	0.000500333					7.14	0.000651627
		7.16	0.000458632					7.16	0.0005048					7.16	0.000651627
		7.18	0.000462801					7.18	0.0005048					7.18	0.000651627
		7.2	0.000462801					7.2	0.0005048					7.2	0.000651627
		7.22	0.000462801					7.22	0.0005048					7.22	0.000651627
		7.24	0.000462801					7.24	0.0005048					7.24	0.000651627
		7.26	0.000462801					7.26	0.0005048					7.26	0.000651627
		7.28	0.000462801					7.28	0.0005048					7.28	0.000651627
		7.3	0.000462801					7.3	0.0005048					7.3	0.000657497
		7.32	0.000462801					7.32	0.0005048					7.32	0.000657497
		7.34	0.000462801					7.34	0.0005048					7.34	0.000657497
		7.36	0.000462801					7.36	0.0005048					7.36	0.000657497
		7.38	0.000462801					7.38	0.000509268					7.38	0.000657497
		7.4	0.000462801					7.4	0.000509268					7.4	0.000657497
		7.42	0.000462801					7.42	0.000509268					7.42	0.000657497
		7.44	0.000462801					7.44	0.000509268					7.44	0.000657497
		7.46	0.000466971					7.46	0.000509268					7.46	0.000657497
		7.48	0.000466971					7.48	0.000509268					7.48	0.000657497
		7.5	0.000466971					7.5	0.000509268					7.5	0.000657497
		7.52	0.000466971					7.52	0.000509268					7.52	0.000657497
		7.54	0.000466971					7.54	0.000509268					7.54	0.000663368
		7.56	0.000466971					7.56	0.000509268					7.56	0.000663368
		7.58	0.000466971					7.58	0.000509268					7.58	0.000663368
		7.6	0.000466971					7.6	0.000513735					7.6	0.000663368
		7.62	0.000466971					7.62	0.000513735					7.62	0.000663368
		7.64	0.000466971					7.64	0.000513735					7.64	0.000663368
		7.66	0.000466971					7.66	0.000513735					7.66	0.000663368
		7.68	0.000466971					7.68	0.000513735					7.68	0.000663368
		7.7	0.000466971					7.7	0.000513735					7.7	0.000663368
		7.72	0.00047114					7.72	0.000513735					7.72	0.000663368
		7.74	0.00047114					7.74	0.000513735					7.74	0.000663368
		7.76	0.00047114					7.76	0.000513735					7.76	0.000669238
		7.78	0.00047114					7.78	0.000513735					7.78	0.000669238
		7.8	0.00047114					7.8	0.000513735					7.8	0.000669238
		7.82	0.00047114					7.82	0.000518202					7.82	0.000669238
		7.84	0.00047114					7.84	0.000518202					7.84	0.000669238
		7.86	0.00047114					7.86	0.000518202					7.86	0.000669238
		7.88	0.00047114					7.88	0.000518202					7.88	0.000669238
		7.9	0.00047114					7.9	0.000518202					7.9	0.000669238
		7.92	0.00047114					7.92	0.000518202					7.92	0.000669238
		7.94	0.00047114					7.94	0.000518202					7.94	0.000669238
		7.96	0.00047114					7.96	0.000518202					7.96	0.000669238
		7.98	0.000475309					7.98	0.000518202					7.98	0.000669238
		8	0.000475309					8	0.000518202					8	0.000675109
		8.02	0.000475309					8.02	0.000522669					8.02	0.000675109
		8.04	0.000475309					8.04	0.000522669					8.04	0.000675109
		8.06	0.000475309					8.06	0.000522669					8.06	0.000675109
		8.08	0.000475309					8.08	0.000522669					8.08	0.000675109
		8.1	0.000475309					8.1	0.000522669					8.1	0.000675109
		8.12	0.000475309					8.12	0.000522669					8.12	0.000675109
		8.14	0.000475309					8.14	0.000522669					8.14	0.000675109
		8.16	0.000475309					8.16	0.000522669					8.16	0.000675109
		8.18	0.000475309					8.18	0.000522669					8.18	0.000675109
		8.2	0.000475309					8.2	0.000522669					8.2	0.000675109
		8.22	0.000475309					8.22	0.000522669					8.22	0.000680979
		8.24	0.000479479					8.24	0.000527137					8.24	0.000680979
		8.26	0.000479479					8.26	0.000527137					8.26	0.000680979
		8.28	0.000479479					8.28	0.000527137					8.28	0.000680979
		8.3	0.000479479					8.3	0.000527137					8.3	0.000680979
		8.32	0.000479479					8.32	0.000527137					8.32	0.000680979
		8.34	0.000479479					8.34	0.000527137					8.34	0.000680979
		8.36	0.000479479					8.36	0.000527137					8.36	0.000680979
		8.38	0.000479479					8.38	0.000527137					8.38	0.000680979
		8.4	0.000479479					8.4	0.000527137					8.4	0.000680979
		8.42	0.000479479					8.42	0.000527137					8.42	0.000680979
		8.44	0.000479479					8.44	0.000531604					8.44	0.00068685
		8.46	0.000479479					8.46	0.000531604					8.46	0.00068685
		8.48	0.000483648					8.48	0.000531604					8.48	0.00068685
		8.5	0.000483648					8.5	0.000531604					8.5	0.00068685
		8.52	0.000483648					8.52	0.000531604					8.52	0.00068685
		8.54	0.000483648					8.54	0.000531604					8.54	0.00068685
		8.56	0.000483648					8.56	0.000531604					8.56	0.00068685
		8.58	0.000483648					8.58	0.000531604					8.58	0.00068685
		8.6	0.000483648					8.6	0.000531604					8.6	0.00068685
		8.62	0.000483648					8.62	0.000531604					8.62	0.00068685
		8.64	0.000483648					8.64	0.000536071					8.64	0.00069272
		8.66	0.000483648					8.66	0.000536071					8.66	0.00069272
		8.68	0.000483648					8.68	0.000536071					8.68	0.00069272
		8.7	0.000483648					8.7	0.000536071					8.7	0.00069272
		8.72	0.000483648					8.72	0.000536071					8.72	0.00069272
		8.74	0.000487817					8.74	0.000536071					8.74	0.00069272
		8.76	0.000487817					8.76	0.000536071					8.76	0.00069272
		8.78	0.000487817					8.78	0.000536071					8.78	0.00069272
		8.8	0.000487817					8.8	0.000536071					8.8	0.00069272
		8.82	0.000487817					8.82	0.000536071					8.82	0.00069272
		8.84	0.000487817					8.84	0.000540538					8.84	0.00069272
		8.86	0.000487817					8.86	0.000540538					8.86	0.000698591
		8.88	0.000487817					8.88	0.000540538					8.88	0.000698591
		8.9	0.000487817					8.9	0.000540538					8.9	0.000698591
		8.92	0.000487817					8.92	0.000540538					8.92	0.000698591
		8.94	0.000487817					8.94	0.000540538					8.94	0.000698591
		8.96	0.000487817					8.96	0.000540538					8.96	0.000698591
		8.98	0.000491987					8.98	0.000540538					8.98	0.000698591
		9	0.000491987					9	0.000540538					9	0.000698591
		9.02	0.000491987					9.02	0.000545006					9.02	0.000698591
		9.04	0.000491987					9.04	0.000545006					9.04	0.000698591
		9.06	0.000491987					9.06	0.000545006					9.06	0.000704461
		9.08	0.000491987					9.08	0.000545006					9.08	0.000704461
		9.1	0.000491987					9.1	0.000545006					9.1	0.000704461
		9.12	0.000491987					9.12	0.000545006					9.12	0.000704461
		9.14	0.000491987					9.14	0.000545006					9.14	0.000704461
		9.16	0.000491987					9.16	0.000545006					9.16	0.000704461
		9.18	0.000491987					9.18	0.000545006					9.18	0.000704461
		9.2	0.000491987					9.2	0.000545006					9.2	0.000704461
		9.22	0.000496156					9.22	0.000549473					9.22	0.000704461
		9.24	0.000496156					9.24	0.000549473					9.24	0.000704461
		9.26	0.000496156					9.26	0.000549473					9.26	0.000704461
		9.28	0.000496156					9.28	0.000549473					9.28	0.000710332
		9.3	0.000496156					9.3	0.000549473					9.3	0.000710332
		9.32	0.000496156					9.32	0.000549473					9.32	0.000710332
		9.34	0.000496156					9.34	0.000549473					9.34	0.000710332
		9.36	0.000496156					9.36	0.000549473					9.36	0.000710332
		9.38	0.000496156					9.38	0.000549473					9.38	0.000710332
		9.4	0.000496156					9.4	0.00055394					9.4	0.000710332
		9.42	0.000496156					9.42	0.00055394					9.42	0.000710332
		9.44	0.000496156					9.44	0.00055394					9.44	0.000710332
		9.46	0.000500326					9.46	0.00055394					9.46	0.000710332
		9.48	0.000500326					9.48	0.00055394					9.48	0.000716202
		9.5	0.000500326					9.5	0.00055394					9.5	0.000716202
		9.52	0.000500326					9.52	0.00055394					9.52	0.000716202
		9.54	0.000500326					9.54	0.00055394					9.54	0.000716202
		9.56	0.000500326					9.56	0.00055394					9.56	0.000716202
		9.58	0.000500326					9.58	0.00055394					9.58	0.000716202
		9.6	0.000500326					9.6	0.000558407					9.6	0.000716202
		9.62	0.000500326					9.62	0.000558407					9.62	0.000716202
		9.64	0.000500326					9.64	0.000558407					9.64	0.000716202
		9.66	0.000500326					9.66	0.000558407					9.66	0.000722073
		9.68	0.000504495					9.68	0.000558407					9.68	0.000722073
		9.7	0.000504495					9.7	0.000558407					9.7	0.000722073
		9.72	0.000504495					9.72	0.000558407					9.72	0.000722073
		9.74	0.000504495					9.74	0.000558407					9.74	0.000722073
		9.76	0.000504495					9.76	0.000558407					9.76	0.000722073
		9.78	0.000504495					9.78	0.000562875					9.78	0.000722073
		9.8	0.000504495					9.8	0.000562875					9.8	0.000722073
		9.82	0.000504495					9.82	0.000562875					9.82	0.000722073
		9.84	0.000504495					9.84	0.000562875					9.84	0.000722073
		9.86	0.000504495					9.86	0.000562875					9.86	0.000727943
		9.88	0.000504495					9.88	0.000562875					9.88	0.000727943
		9.9	0.000508664					9.9	0.000562875					9.9	0.000727943
		9.92	0.000508664					9.92	0.000562875					9.92	0.000727943
		9.94	0.000508664					9.94	0.000562875					9.94	0.000727943
		9.96	0.000508664					9.96	0.000567342					9.96	0.000727943
		9.98	0.000508664					9.98	0.000567342					9.98	0.000727943
		10	0.000508664					10	0.000567342					10	0.000727943
		10.02	0.000508664					10.02	0.000567342					10.02	0.000727943
		10.04	0.000508664					10.04	0.000567342					10.04	0.000727943
		10.06	0.000508664					10.06	0.000567342					10.06	0.000733814
		10.08	0.000508664					10.08	0.000567342					10.08	0.000733814
		10.1	0.000508664					10.1	0.000567342					10.1	0.000733814
		10.12	0.000508664					10.12	0.000571809					10.12	0.000733814
		10.14	0.000512834					10.14	0.000571809					10.14	0.000733814
		10.16	0.000512834					10.16	0.000571809					10.16	0.000733814
		10.18	0.000512834					10.18	0.000571809					10.18	0.000733814
		10.2	0.000512834					10.2	0.000571809					10.2	0.000733814
		10.22	0.000512834					10.22	0.000571809					10.22	0.000733814
		10.24	0.000512834					10.24	0.000571809					10.24	0.000739684
		10.26	0.000512834					10.26	0.000571809					10.26	0.000739684
		10.28	0.000512834					10.28	0.000571809					10.28	0.000739684
		10.3	0.000512834					10.3	0.000576277					10.3	0.000739684
		10.32	0.000512834					10.32	0.000576277					10.32	0.000739684
		10.34	0.000512834					10.34	0.000576277					10.34	0.000739684
		10.36	0.000517003					10.36	0.000576277					10.36	0.000739684
		10.38	0.000517003					10.38	0.000576277					10.38	0.000739684
		10.4	0.000517003					10.4	0.000576277					10.4	0.000739684
		10.42	0.000517003					10.42	0.000576277					10.42	0.000745555
		10.44	0.000517003					10.44	0.000576277					10.44	0.000745555
		10.46	0.000517003					10.46	0.000576277					10.46	0.000745555
		10.48	0.000517003					10.48	0.000580744					10.48	0.000745555
		10.5	0.000517003					10.5	0.000580744					10.5	0.000745555
		10.52	0.000517003					10.52	0.000580744					10.52	0.000745555
		10.54	0.000517003					10.54	0.000580744					10.54	0.000745555
		10.56	0.000521172					10.56	0.000580744					10.56	0.000745555
		10.58	0.000521172					10.58	0.000580744					10.58	0.000745555
		10.6	0.000521172					10.6	0.000580744					10.6	0.000751425
		10.62	0.000521172					10.62	0.000580744					10.62	0.000751425
		10.64	0.000521172					10.64	0.000585211					10.64	0.000751425
		10.66	0.000521172					10.66	0.000585211					10.66	0.000751425
		10.68	0.000521172					10.68	0.000585211					10.68	0.000751425
		10.7	0.000521172					10.7	0.000585211					10.7	0.000751425
		10.72	0.000521172					10.72	0.000585211					10.72	0.000751425
		10.74	0.000521172					10.74	0.000585211					10.74	0.000751425
		10.76	0.000521172					10.76	0.000585211					10.76	0.000751425
		10.78	0.000525342					10.78	0.000585211					10.78	0.000757296
		10.8	0.000525342					10.8	0.000589678					10.8	0.000757296
		10.82	0.000525342					10.82	0.000589678					10.82	0.000757296
		10.84	0.000525342					10.84	0.000589678					10.84	0.000757296
		10.86	0.000525342					10.86	0.000589678					10.86	0.000757296
		10.88	0.000525342					10.88	0.000589678					10.88	0.000757296
		10.9	0.000525342					10.9	0.000589678					10.9	0.000757296
		10.92	0.000525342					10.92	0.000589678					10.92	0.000757296
		10.94	0.000525342					10.94	0.000589678					10.94	0.000757296
		10.96	0.000525342					10.96	0.000594146					10.96	0.000763166
		10.98	0.000525342					10.98	0.000594146					10.98	0.000763166
		11	0.000529511					11	0.000594146					11	0.000763166
		11.02	0.000529511					11.02	0.000594146					11.02	0.000763166
		11.04	0.000529511					11.04	0.000594146					11.04	0.000763166
		11.06	0.000529511					11.06	0.000594146					11.06	0.000763166
		11.08	0.000529511					11.08	0.000594146					11.08	0.000763166
		11.1	0.000529511					11.1	0.000594146					11.1	0.000763166
		11.12	0.000529511					11.12	0.000598613					11.12	0.000763166
		11.14	0.000529511					11.14	0.000598613					11.14	0.000769037
		11.16	0.000529511					11.16	0.000598613					11.16	0.000769037
		11.18	0.000529511					11.18	0.000598613					11.18	0.000769037
		11.2	0.000533681					11.2	0.000598613					11.2	0.000769037
		11.22	0.000533681					11.22	0.000598613					11.22	0.000769037
		11.24	0.000533681					11.24	0.000598613					11.24	0.000769037
		11.26	0.000533681					11.26	0.000598613					11.26	0.000769037
		11.28	0.000533681					11.28	0.00060308					11.28	0.000769037
		11.3	0.000533681					11.3	0.00060308					11.3	0.000769037
		11.32	0.000533681					11.32	0.00060308					11.32	0.000774907
		11.34	0.000533681					11.34	0.00060308					11.34	0.000774907
		11.36	0.000533681					11.36	0.00060308					11.36	0.000774907
		11.38	0.000533681					11.38	0.00060308					11.38	0.000774907
		11.4	0.00053785					11.4	0.00060308					11.4	0.000774907
		11.42	0.00053785					11.42	0.00060308					11.42	0.000774907
		11.44	0.00053785					11.44	0.000607547					11.44	0.000774907
		11.46	0.00053785					11.46	0.000607547					11.46	0.000774907
		11.48	0.00053785					11.48	0.000607547					11.48	0.000780778
		11.5	0.00053785					11.5	0.000607547					11.5	0.000780778
		11.52	0.00053785					11.52	0.000607547					11.52	0.000780778
		11.54	0.00053785					11.54	0.000607547					11.54	0.000780778
		11.56	0.00053785					11.56	0.000607547					11.56	0.000780778
		11.58	0.00053785					11.58	0.000607547					11.58	0.000780778
		11.6	0.000542019					11.6	0.000612015					11.6	0.000780778
		11.62	0.000542019					11.62	0.000612015					11.62	0.000780778
		11.64	0.000542019					11.64	0.000612015					11.64	0.000786648
		11.66	0.000542019					11.66	0.000612015					11.66	0.000786648
		11.68	0.000542019					11.68	0.000612015					11.68	0.000786648
		11.7	0.000542019					11.7	0.000612015					11.7	0.000786648
		11.72	0.000542019					11.72	0.000612015					11.72	0.000786648
		11.74	0.000542019					11.74	0.000616482					11.74	0.000786648
		11.76	0.000542019					11.76	0.000616482					11.76	0.000786648
		11.78	0.000542019					11.78	0.000616482					11.78	0.000786648
		11.8	0.000546189					11.8	0.000616482					11.8	0.000786648
		11.82	0.000546189					11.82	0.000616482					11.82	0.000792519
		11.84	0.000546189					11.84	0.000616482					11.84	0.000792519
		11.86	0.000546189					11.86	0.000616482					11.86	0.000792519
		11.88	0.000546189					11.88	0.000616482					11.88	0.000792519
		11.9	0.000546189					11.9	0.000620949					11.9	0.000792519
		11.92	0.000546189					11.92	0.000620949					11.92	0.000792519
		11.94	0.000546189					11.94	0.000620949					11.94	0.000792519
		11.96	0.000546189					11.96	0.000620949					11.96	0.000792519
		11.98	0.000546189					11.98	0.000620949					11.98	0.000798389
		12	0.000550358					12	0.000620949					12	0.000798389
		12.02	0.000550358					12.02	0.000620949					12.02	0.000798389
		12.04	0.000550358					12.04	0.000625416					12.04	0.000798389
		12.06	0.000550358					12.06	0.000625416					12.06	0.000798389
		12.08	0.000550358					12.08	0.000625416					12.08	0.000798389
		12.1	0.000550358					12.1	0.000625416					12.1	0.000798389
		12.12	0.000550358					12.12	0.000625416					12.12	0.000798389
		12.14	0.000550358					12.14	0.000625416					12.14	0.00080426
		12.16	0.000550358					12.16	0.000625416					12.16	0.00080426
		12.18	0.000554528					12.18	0.000629884					12.18	0.00080426
		12.2	0.000554528					12.2	0.000629884					12.2	0.00080426
		12.22	0.000554528					12.22	0.000629884					12.22	0.00080426
		12.24	0.000554528					12.24	0.000629884					12.24	0.00080426
		12.26	0.000554528					12.26	0.000629884					12.26	0.00080426
		12.28	0.000554528					12.28	0.000629884					12.28	0.00080426
		12.3	0.000554528					12.3	0.000629884					12.3	0.00081013
		12.32	0.000554528					12.32	0.000629884					12.32	0.00081013
		12.34	0.000554528					12.34	0.000634351					12.34	0.00081013
		12.36	0.000558697					12.36	0.000634351					12.36	0.00081013
		12.38	0.000558697					12.38	0.000634351					12.38	0.00081013
		12.4	0.000558697					12.4	0.000634351					12.4	0.00081013
		12.42	0.000558697					12.42	0.000634351					12.42	0.00081013
		12.44	0.000558697					12.44	0.000634351					12.44	0.000816001
		12.46	0.000558697					12.46	0.000634351					12.46	0.000816001
		12.48	0.000558697					12.48	0.000638818					12.48	0.000816001
		12.5	0.000558697					12.5	0.000638818					12.5	0.000816001
		12.52	0.000558697					12.52	0.000638818					12.52	0.000816001
		12.54	0.000558697					12.54	0.000638818					12.54	0.000816001
		12.56	0.000562866					12.56	0.000638818					12.56	0.000816001
		12.58	0.000562866					12.58	0.000638818					12.58	0.000816001
		12.6	0.000562866					12.6	0.000643285					12.6	0.000821871
		12.62	0.000562866					12.62	0.000643285					12.62	0.000821871
		12.64	0.000562866					12.64	0.000643285					12.64	0.000821871
		12.66	0.000562866					12.66	0.000643285					12.66	0.000821871
		12.68	0.000562866					12.68	0.000643285					12.68	0.000821871
		12.7	0.000562866					12.7	0.000643285					12.7	0.000821871
		12.72	0.000562866					12.72	0.000643285					12.72	0.000821871
		12.74	0.000567036					12.74	0.000647753					12.74	0.000827742
		12.76	0.000567036					12.76	0.000647753					12.76	0.000827742
		12.78	0.000567036					12.78	0.000647753					12.78	0.000827742
		12.8	0.000567036					12.8	0.000647753					12.8	0.000827742
		12.82	0.000567036					12.82	0.000647753					12.82	0.000827742
		12.84	0.000567036					12.84	0.000647753					12.84	0.000827742
		12.86	0.000567036					12.86	0.000647753					12.86	0.000827742
		12.88	0.000567036					12.88	0.00065222					12.88	0.000827742
		12.9	0.000567036					12.9	0.00065222					12.9	0.000833612
		12.92	0.000571205					12.92	0.00065222					12.92	0.000833612
		12.94	0.000571205					12.94	0.00065222					12.94	0.000833612
		12.96	0.000571205					12.96	0.00065222					12.96	0.000833612
		12.98	0.000571205					12.98	0.00065222					12.98	0.000833612
		13	0.000571205					13	0.00065222					13	0.000833612
		13.02	0.000571205					13.02	0.000656687					13.02	0.000833612
		13.04	0.000571205					13.04	0.000656687					13.04	0.000839483
		13.06	0.000571205					13.06	0.000656687					13.06	0.000839483
		13.08	0.000571205					13.08	0.000656687					13.08	0.000839483
		13.1	0.000575374					13.1	0.000656687					13.1	0.000839483
		13.12	0.000575374					13.12	0.000656687					13.12	0.000839483
		13.14	0.000575374					13.14	0.000661154					13.14	0.000839483
		13.16	0.000575374					13.16	0.000661154					13.16	0.000839483
		13.18	0.000575374					13.18	0.000661154					13.18	0.000845353
		13.2	0.000575374					13.2	0.000661154					13.2	0.000845353
		13.22	0.000575374					13.22	0.000661154					13.22	0.000845353
		13.24	0.000575374					13.24	0.000661154					13.24	0.000845353
		13.26	0.000579544					13.26	0.000661154					13.26	0.000845353
		13.28	0.000579544					13.28	0.000665622					13.28	0.000845353
		13.3	0.000579544					13.3	0.000665622					13.3	0.000845353
		13.32	0.000579544					13.32	0.000665622					13.32	0.000845353
		13.34	0.000579544					13.34	0.000665622					13.34	0.000851224
		13.36	0.000579544					13.36	0.000665622					13.36	0.000851224
		13.38	0.000579544					13.38	0.000665622					13.38	0.000851224
		13.4	0.000579544					13.4	0.000670089					13.4	0.000851224
		13.42	0.000579544					13.42	0.000670089					13.42	0.000851224
		13.44	0.000583713					13.44	0.000670089					13.44	0.000851224
		13.46	0.000583713					13.46	0.000670089					13.46	0.000851224
		13.48	0.000583713					13.48	0.000670089					13.48	0.000857094
		13.5	0.000583713					13.5	0.000670089					13.5	0.000857094
		13.52	0.000583713					13.52	0.000674556					13.52	0.000857094
		13.54	0.000583713					13.54	0.000674556					13.54	0.000857094
		13.56	0.000583713					13.56	0.000674556					13.56	0.000857094
		13.58	0.000583713					13.58	0.000674556					13.58	0.000857094
		13.6	0.000587883					13.6	0.000674556					13.6	0.000857094
		13.62	0.000587883					13.62	0.000674556					13.62	0.000862965
		13.64	0.000587883					13.64	0.000674556					13.64	0.000862965
		13.66	0.000587883					13.66	0.000679024					13.66	0.000862965
		13.68	0.000587883					13.68	0.000679024					13.68	0.000862965
		13.7	0.000587883					13.7	0.000679024					13.7	0.000862965
		13.72	0.000587883					13.72	0.000679024					13.72	0.000862965
		13.74	0.000587883					13.74	0.000679024					13.74	0.000868835
		13.76	0.000587883					13.76	0.000679024					13.76	0.000868835
		13.78	0.000592052					13.78	0.000683491					13.78	0.000868835
		13.8	0.000592052					13.8	0.000683491					13.8	0.000868835
		13.82	0.000592052					13.82	0.000683491					13.82	0.000868835
		13.84	0.000592052					13.84	0.000683491					13.84	0.000868835
		13.86	0.000592052					13.86	0.000683491					13.86	0.000868835
		13.88	0.000592052					13.88	0.000683491					13.88	0.000874706
		13.9	0.000592052					13.9	0.000687958					13.9	0.000874706
		13.92	0.000592052					13.92	0.000687958					13.92	0.000874706
		13.94	0.000596221					13.94	0.000687958					13.94	0.000874706
		13.96	0.000596221					13.96	0.000687958					13.96	0.000874706
		13.98	0.000596221					13.98	0.000687958					13.98	0.000874706
		14	0.000596221					14	0.000687958					14	0.000874706
		14.02	0.000596221					14.02	0.000692425					14.02	0.000880577
		14.04	0.000596221					14.04	0.000692425					14.04	0.000880577
		14.06	0.000596221					14.06	0.000692425					14.06	0.000880577
		14.08	0.000596221					14.08	0.000692425					14.08	0.000880577
		14.1	0.000600391					14.1	0.000692425					14.1	0.000880577
		14.12	0.000600391					14.12	0.000692425					14.12	0.000880577
		14.14	0.000600391					14.14	0.000696893					14.14	0.000886447
		14.16	0.000600391					14.16	0.000696893					14.16	0.000886447
		14.18	0.000600391					14.18	0.000696893					14.18	0.000886447
		14.2	0.000600391					14.2	0.000696893					14.2	0.000886447
		14.22	0.000600391					14.22	0.000696893					14.22	0.000886447
		14.24	0.000600391					14.24	0.000696893					14.24	0.000886447
		14.26	0.00060456					14.26	0.00070136					14.26	0.000886447
		14.28	0.00060456					14.28	0.00070136					14.28	0.000892318
		14.3	0.00060456					14.3	0.00070136					14.3	0.000892318
		14.32	0.00060456					14.32	0.00070136					14.32	0.000892318
		14.34	0.00060456					14.34	0.00070136					14.34	0.000892318
		14.36	0.00060456					14.36	0.000705827					14.36	0.000892318
		14.38	0.00060456					14.38	0.000705827					14.38	0.000892318
		14.4	0.00060456					14.4	0.000705827					14.4	0.000898188
		14.42	0.000608729					14.42	0.000705827					14.42	0.000898188
		14.44	0.000608729					14.44	0.000705827					14.44	0.000898188
		14.46	0.000608729					14.46	0.000705827					14.46	0.000898188
		14.48	0.000608729					14.48	0.000710294					14.48	0.000898188
		14.5	0.000608729					14.5	0.000710294					14.5	0.000898188
		14.52	0.000608729					14.52	0.000710294					14.52	0.000898188
		14.54	0.000608729					14.54	0.000710294					14.54	0.000904059
		14.56	0.000608729					14.56	0.000710294					14.56	0.000904059
		14.58	0.000612899					14.58	0.000710294					14.58	0.000904059
		14.6	0.000612899					14.6	0.000714762					14.6	0.000904059
		14.62	0.000612899					14.62	0.000714762					14.62	0.000904059
		14.64	0.000612899					14.64	0.000714762					14.64	0.000904059
		14.66	0.000612899					14.66	0.000714762					14.66	0.000909929
		14.68	0.000612899					14.68	0.000714762					14.68	0.000909929
		14.7	0.000612899					14.7	0.000719229					14.7	0.000909929
		14.72	0.000617068					14.72	0.000719229					14.72	0.000909929
		14.74	0.000617068					14.74	0.000719229					14.74	0.000909929
		14.76	0.000617068					14.76	0.000719229					14.76	0.000909929
		14.78	0.000617068					14.78	0.000719229					14.78	0.0009158
		14.8	0.000617068					14.8	0.000719229					14.8	0.0009158
		14.82	0.000617068					14.82	0.000723696					14.82	0.0009158
		14.84	0.000617068					14.84	0.000723696					14.84	0.0009158
		14.86	0.000617068					14.86	0.000723696					14.86	0.0009158
		14.88	0.000621238					14.88	0.000723696					14.88	0.0009158
		14.9	0.000621238					14.9	0.000723696					14.9	0.00092167
		14.92	0.000621238					14.92	0.000728163					14.92	0.00092167
		14.94	0.000621238					14.94	0.000728163					14.94	0.00092167
		14.96	0.000621238					14.96	0.000728163					14.96	0.00092167
		14.98	0.000621238					14.98	0.000728163					14.98	0.00092167
		15	0.000621238					15	0.000728163					15	0.00092167
		15.02	0.000621238					15.02	0.000728163					15.02	0.000927541
		15.04	0.000625407					15.04	0.000732631					15.04	0.000927541
		15.06	0.000625407					15.06	0.000732631					15.06	0.000927541
		15.08	0.000625407					15.08	0.000732631					15.08	0.000927541
		15.1	0.000625407					15.1	0.000732631					15.1	0.000927541
		15.12	0.000625407					15.12	0.000732631					15.12	0.000927541
		15.14	0.000625407					15.14	0.000737098					15.14	0.000933411
		15.16	0.000625407					15.16	0.000737098					15.16	0.000933411
		15.18	0.000629576					15.18	0.000737098					15.18	0.000933411
		15.2	0.000629576					15.2	0.000737098					15.2	0.000933411
		15.22	0.000629576					15.22	0.000737098					15.22	0.000933411
		15.24	0.000629576					15.24	0.000741565					15.24	0.000933411
		15.26	0.000629576					15.26	0.000741565					15.26	0.000939282
		15.28	0.000629576					15.28	0.000741565					15.28	0.000939282
		15.3	0.000629576					15.3	0.000741565					15.3	0.000939282
		15.32	0.000633746					15.32	0.000741565					15.32	0.000939282
		15.34	0.000633746					15.34	0.000746032					15.34	0.000939282
		15.36	0.000633746					15.36	0.000746032					15.36	0.000939282
		15.38	0.000633746					15.38	0.000746032					15.38	0.000945152
		15.4	0.000633746					15.4	0.000746032					15.4	0.000945152
		15.42	0.000633746					15.42	0.000746032					15.42	0.000945152
		15.44	0.000633746					15.44	0.0007505					15.44	0.000945152
		15.46	0.000637915					15.46	0.0007505					15.46	0.000945152
		15.48	0.000637915					15.48	0.0007505					15.48	0.000945152
		15.5	0.000637915					15.5	0.0007505					15.5	0.000951023
		15.52	0.000637915					15.52	0.0007505					15.52	0.000951023
		15.54	0.000637915					15.54	0.000754967					15.54	0.000951023
		15.56	0.000637915					15.56	0.000754967					15.56	0.000951023
		15.58	0.000637915					15.58	0.000754967					15.58	0.000951023
		15.6	0.000642085					15.6	0.000754967					15.6	0.000956893
		15.62	0.000642085					15.62	0.000754967					15.62	0.000956893
		15.64	0.000642085					15.64	0.000759434					15.64	0.000956893
		15.66	0.000642085					15.66	0.000759434					15.66	0.000956893
		15.68	0.000642085					15.68	0.000759434					15.68	0.000956893
		15.7	0.000642085					15.7	0.000759434					15.7	0.000956893
		15.72	0.000642085					15.72	0.000759434					15.72	0.000962764
		15.74	0.000646254					15.74	0.000763901					15.74	0.000962764
		15.76	0.000646254					15.76	0.000763901					15.76	0.000962764
		15.78	0.000646254					15.78	0.000763901					15.78	0.000962764
		15.8	0.000646254					15.8	0.000763901					15.8	0.000962764
		15.82	0.000646254					15.82	0.000763901					15.82	0.000962764
		15.84	0.000646254					15.84	0.000768369					15.84	0.000968634
		15.86	0.000646254					15.86	0.000768369					15.86	0.000968634
		15.88	0.000650423					15.88	0.000768369					15.88	0.000968634
		15.9	0.000650423					15.9	0.000768369					15.9	0.000968634
		15.92	0.000650423					15.92	0.000768369					15.92	0.000968634
		15.94	0.000650423					15.94	0.000772836					15.94	0.000974505
		15.96	0.000650423					15.96	0.000772836					15.96	0.000974505
		15.98	0.000650423					15.98	0.000772836					15.98	0.000974505
		16	0.000650423					16	0.000772836					16	0.000974505
		16.02	0.000654593					16.02	0.000772836					16.02	0.000974505
		16.04	0.000654593					16.04	0.000777303					16.04	0.000980375
		16.06	0.000654593					16.06	0.000777303					16.06	0.000980375
		16.08	0.000654593					16.08	0.000777303					16.08	0.000980375
		16.1	0.000654593					16.1	0.000777303					16.1	0.000980375
		16.12	0.000654593					16.12	0.000777303					16.12	0.000980375
		16.14	0.000654593					16.14	0.000781771					16.14	0.000980375
		16.16	0.000658762					16.16	0.000781771					16.16	0.000986246
		16.18	0.000658762					16.18	0.000781771					16.18	0.000986246
		16.2	0.000658762					16.2	0.000781771					16.2	0.000986246
		16.22	0.000658762					16.22	0.000786238					16.22	0.000986246
		16.24	0.000658762					16.24	0.000786238					16.24	0.000986246
		16.26	0.000658762					16.26	0.000786238					16.26	0.000992116
		16.28	0.000662931					16.28	0.000786238					16.28	0.000992116
		16.3	0.000662931					16.3	0.000786238					16.3	0.000992116
		16.32	0.000662931					16.32	0.000790705					16.32	0.000992116
		16.34	0.000662931					16.34	0.000790705					16.34	0.000992116
		16.36	0.000662931					16.36	0.000790705					16.36	0.000997987
		16.38	0.000662931					16.38	0.000790705					16.38	0.000997987
		16.4	0.000662931					16.4	0.000795172					16.4	0.000997987
		16.42	0.000667101					16.42	0.000795172					16.42	0.000997987
		16.44	0.000667101					16.44	0.000795172					16.44	0.000997987
		16.46	0.000667101					16.46	0.000795172					16.46	0.000997987
		16.48	0.000667101					16.48	0.000795172					16.48	0.00100386
		16.5	0.000667101					16.5	0.00079964					16.5	0.00100386
		16.52	0.000667101					16.52	0.00079964					16.52	0.00100386
		16.54	0.000667101					16.54	0.00079964					16.54	0.00100386
		16.56	0.00067127					16.56	0.00079964					16.56	0.00100386
		16.58	0.00067127					16.58	0.000804107					16.58	0.00100973
		16.6	0.00067127					16.6	0.000804107					16.6	0.00100973
		16.62	0.00067127					16.62	0.000804107					16.62	0.00100973
		16.64	0.00067127					16.64	0.000804107					16.64	0.00100973
		16.66	0.00067127					16.66	0.000804107					16.66	0.00100973
		16.68	0.00067544					16.68	0.000808574					16.68	0.0010156
		16.7	0.00067544					16.7	0.000808574					16.7	0.0010156
		16.72	0.00067544					16.72	0.000808574					16.72	0.0010156
		16.74	0.00067544					16.74	0.000808574					16.74	0.0010156
		16.76	0.00067544					16.76	0.000813041					16.76	0.0010156
		16.78	0.00067544					16.78	0.000813041					16.78	0.00102147
		16.8	0.000679609					16.8	0.000813041					16.8	0.00102147
		16.82	0.000679609					16.82	0.000813041					16.82	0.00102147
		16.84	0.000679609					16.84	0.000813041					16.84	0.00102147
		16.86	0.000679609					16.86	0.000817509					16.86	0.00102147
		16.88	0.000679609					16.88	0.000817509					16.88	0.00102734
		16.9	0.000679609					16.9	0.000817509					16.9	0.00102734
		16.92	0.000683778					16.92	0.000817509					16.92	0.00102734
		16.94	0.000683778					16.94	0.000821976					16.94	0.00102734
		16.96	0.000683778					16.96	0.000821976					16.96	0.00102734
		16.98	0.000683778					16.98	0.000821976					16.98	0.00103321
		17	0.000683778					17	0.000821976					17	0.00103321
		17.02	0.000683778					17.02	0.000826443					17.02	0.00103321
		17.04	0.000683778					17.04	0.000826443					17.04	0.00103321
		17.06	0.000687948					17.06	0.000826443					17.06	0.00103908
		17.08	0.000687948					17.08	0.000826443					17.08	0.00103908
		17.1	0.000687948					17.1	0.00083091					17.1	0.00103908
		17.12	0.000687948					17.12	0.00083091					17.12	0.00103908
		17.14	0.000687948					17.14	0.00083091					17.14	0.00103908
		17.16	0.000687948					17.16	0.00083091					17.16	0.00104495
		17.18	0.000692117					17.18	0.00083091					17.18	0.00104495
		17.2	0.000692117					17.2	0.000835378					17.2	0.00104495
		17.22	0.000692117					17.22	0.000835378					17.22	0.00104495
		17.24	0.000692117					17.24	0.000835378					17.24	0.00104495
		17.26	0.000692117					17.26	0.000835378					17.26	0.00105082
		17.28	0.000692117					17.28	0.000839845					17.28	0.00105082
		17.3	0.000696286					17.3	0.000839845					17.3	0.00105082
		17.32	0.000696286					17.32	0.000839845					17.32	0.00105082
		17.34	0.000696286					17.34	0.000839845					17.34	0.00105082
		17.36	0.000696286					17.36	0.000844312					17.36	0.00105669
		17.38	0.000696286					17.38	0.000844312					17.38	0.00105669
		17.4	0.000696286					17.4	0.000844312					17.4	0.00105669
		17.42	0.000700456					17.42	0.000844312					17.42	0.00105669
		17.44	0.000700456					17.44	0.000848779					17.44	0.00106256
		17.46	0.000700456					17.46	0.000848779					17.46	0.00106256
		17.48	0.000700456					17.48	0.000848779					17.48	0.00106256
		17.5	0.000700456					17.5	0.000848779					17.5	0.00106256
		17.52	0.000700456					17.52	0.000853247					17.52	0.00106256
		17.54	0.000704625					17.54	0.000853247					17.54	0.00106843
		17.56	0.000704625					17.56	0.000853247					17.56	0.00106843
		17.58	0.000704625					17.58	0.000853247					17.58	0.00106843
		17.6	0.000704625					17.6	0.000857714					17.6	0.00106843
		17.62	0.000704625					17.62	0.000857714					17.62	0.00106843
		17.64	0.000708795					17.64	0.000857714					17.64	0.0010743
		17.66	0.000708795					17.66	0.000857714					17.66	0.0010743
		17.68	0.000708795					17.68	0.000862181					17.68	0.0010743
		17.7	0.000708795					17.7	0.000862181					17.7	0.0010743
		17.72	0.000708795					17.72	0.000862181					17.72	0.00108017
		17.74	0.000708795					17.74	0.000862181					17.74	0.00108017
		17.76	0.000712964					17.76	0.000866648					17.76	0.00108017
		17.78	0.000712964					17.78	0.000866648					17.78	0.00108017
		17.8	0.000712964					17.8	0.000866648					17.8	0.00108017
		17.82	0.000712964					17.82	0.000866648					17.82	0.00108604
		17.84	0.000712964					17.84	0.000871116					17.84	0.00108604
		17.86	0.000712964					17.86	0.000871116					17.86	0.00108604
		17.88	0.000717133					17.88	0.000871116					17.88	0.00108604
		17.9	0.000717133					17.9	0.000875583					17.9	0.00109191
		17.92	0.000717133					17.92	0.000875583					17.92	0.00109191
		17.94	0.000717133					17.94	0.000875583					17.94	0.00109191
		17.96	0.000717133					17.96	0.000875583					17.96	0.00109191
		17.98	0.000721303					17.98	0.00088005					17.98	0.00109779
		18	0.000721303					18	0.00088005					18	0.00109779
		18.02	0.000721303					18.02	0.00088005					18.02	0.00109779
		18.04	0.000721303					18.04	0.00088005					18.04	0.00109779
		18.06	0.000721303					18.06	0.000884517					18.06	0.00109779
		18.08	0.000721303					18.08	0.000884517					18.08	0.00110366
		18.1	0.000725472					18.1	0.000884517					18.1	0.00110366
		18.12	0.000725472					18.12	0.000884517					18.12	0.00110366
		18.14	0.000725472					18.14	0.000888985					18.14	0.00110366
		18.16	0.000725472					18.16	0.000888985					18.16	0.00110953
		18.18	0.000725472					18.18	0.000888985					18.18	0.00110953
		18.2	0.000729642					18.2	0.000893452					18.2	0.00110953
		18.22	0.000729642					18.22	0.000893452					18.22	0.00110953
		18.24	0.000729642					18.24	0.000893452					18.24	0.0011154
		18.26	0.000729642					18.26	0.000893452					18.26	0.0011154
		18.28	0.000729642					18.28	0.000897919					18.28	0.0011154
		18.3	0.000729642					18.3	0.000897919					18.3	0.0011154
		18.32	0.000733811					18.32	0.000897919					18.32	0.0011154
		18.34	0.000733811					18.34	0.000897919					18.34	0.00112127
		18.36	0.000733811					18.36	0.000902387					18.36	0.00112127
		18.38	0.000733811					18.38	0.000902387					18.38	0.00112127
		18.4	0.000733811					18.4	0.000902387					18.4	0.00112127
		18.42	0.00073798					18.42	0.000906854					18.42	0.00112714
		18.44	0.00073798					18.44	0.000906854					18.44	0.00112714
		18.46	0.00073798					18.46	0.000906854					18.46	0.00112714
		18.48	0.00073798					18.48	0.000906854					18.48	0.00112714
		18.5	0.00073798					18.5	0.000911321					18.5	0.00113301
		18.52	0.00074215					18.52	0.000911321					18.52	0.00113301
		18.54	0.00074215					18.54	0.000911321					18.54	0.00113301
		18.56	0.00074215					18.56	0.000915788					18.56	0.00113301
		18.58	0.00074215					18.58	0.000915788					18.58	0.00113888
		18.6	0.00074215					18.6	0.000915788					18.6	0.00113888
		18.62	0.00074215					18.62	0.000915788					18.62	0.00113888
		18.64	0.000746319					18.64	0.000920256					18.64	0.00113888
		18.66	0.000746319					18.66	0.000920256					18.66	0.00114475
		18.68	0.000746319					18.68	0.000920256					18.68	0.00114475
		18.7	0.000746319					18.7	0.000924723					18.7	0.00114475
		18.72	0.000746319					18.72	0.000924723					18.72	0.00114475
		18.74	0.000750488					18.74	0.000924723					18.74	0.00115062
		18.76	0.000750488					18.76	0.000924723					18.76	0.00115062
		18.78	0.000750488					18.78	0.00092919					18.78	0.00115062
		18.8	0.000750488					18.8	0.00092919					18.8	0.00115062
		18.82	0.000750488					18.82	0.00092919					18.82	0.00115649
		18.84	0.000754658					18.84	0.000933657					18.84	0.00115649
		18.86	0.000754658					18.86	0.000933657					18.86	0.00115649
		18.88	0.000754658					18.88	0.000933657					18.88	0.00115649
		18.9	0.000754658					18.9	0.000933657					18.9	0.00116236
		18.92	0.000754658					18.92	0.000938125					18.92	0.00116236
		18.94	0.000758827					18.94	0.000938125					18.94	0.00116236
		18.96	0.000758827					18.96	0.000938125					18.96	0.00116236
		18.98	0.000758827					18.98	0.000942592					18.98	0.00116823
		19	0.000758827					19	0.000942592					19	0.00116823
		19.02	0.000758827					19.02	0.000942592					19.02	0.00116823
		19.04	0.000762997					19.04	0.000947059					19.04	0.00116823
		19.06	0.000762997					19.06	0.000947059					19.06	0.0011741
		19.08	0.000762997					19.08	0.000947059					19.08	0.0011741
		19.1	0.000762997					19.1	0.000947059					19.1	0.0011741
		19.12	0.000762997					19.12	0.000951526					19.12	0.0011741
		19.14	0.000767166					19.14	0.000951526					19.14	0.00117997
		19.16	0.000767166					19.16	0.000951526					19.16	0.00117997
		19.18	0.000767166					19.18	0.000955994					19.18	0.00117997
		19.2	0.000767166					19.2	0.000955994					19.2	0.00118584
		19.22	0.000767166					19.22	0.000955994					19.22	0.00118584
		19.24	0.000771335					19.24	0.000960461					19.24	0.00118584
		19.26	0.000771335					19.26	0.000960461					19.26	0.00118584
		19.28	0.000771335					19.28	0.000960461					19.28	0.00119171
		19.3	0.000771335					19.3	0.000960461					19.3	0.00119171
		19.32	0.000771335					19.32	0.000964928					19.32	0.00119171
		19.34	0.000775505					19.34	0.000964928					19.34	0.00119171
		19.36	0.000775505					19.36	0.000964928					19.36	0.00119758
		19.38	0.000775505					19.38	0.000969395					19.38	0.00119758
		19.4	0.000775505					19.4	0.000969395					19.4	0.00119758
		19.42	0.000775505					19.42	0.000969395					19.42	0.00119758
		19.44	0.000779674					19.44	0.000973863					19.44	0.00120345
		19.46	0.000779674					19.46	0.000973863					19.46	0.00120345
		19.48	0.000779674					19.48	0.000973863					19.48	0.00120345
		19.5	0.000779674					19.5	0.00097833					19.5	0.00120933
		19.52	0.000783843					19.52	0.00097833					19.52	0.00120933
		19.54	0.000783843					19.54	0.00097833					19.54	0.00120933
		19.56	0.000783843					19.56	0.000982797					19.56	0.00120933
		19.58	0.000783843					19.58	0.000982797					19.58	0.0012152
		19.6	0.000783843					19.6	0.000982797					19.6	0.0012152
		19.62	0.000788013					19.62	0.000987264					19.62	0.0012152
		19.64	0.000788013					19.64	0.000987264					19.64	0.0012152
		19.66	0.000788013					19.66	0.000987264					19.66	0.00122107
		19.68	0.000788013					19.68	0.000991732					19.68	0.00122107
		19.7	0.000788013					19.7	0.000991732					19.7	0.00122107
		19.72	0.000792182					19.72	0.000991732					19.72	0.00122694
		19.74	0.000792182					19.74	0.000991732					19.74	0.00122694
		19.76	0.000792182					19.76	0.000996199					19.76	0.00122694
		19.78	0.000792182					19.78	0.000996199					19.78	0.00122694
		19.8	0.000796352					19.8	0.000996199					19.8	0.00123281
		19.82	0.000796352					19.82	0.00100067					19.82	0.00123281
		19.84	0.000796352					19.84	0.00100067					19.84	0.00123281
		19.86	0.000796352					19.86	0.00100067					19.86	0.00123868
		19.88	0.000796352					19.88	0.00100513					19.88	0.00123868
		19.9	0.000800521					19.9	0.00100513					19.9	0.00123868
		19.92	0.000800521					19.92	0.00100513					19.92	0.00123868
		19.94	0.000800521					19.94	0.0010096					19.94	0.00124455
		19.96	0.000800521					19.96	0.0010096					19.96	0.00124455
		19.98	0.00080469					19.98	0.0010096					19.98	0.00124455
		20	0.00080469					20	0.00101407					20	0.00125042
		20.02	0.00080469					20.02	0.00101407					20.02	0.00125042
		20.04	0.00080469					20.04	0.00101407					20.04	0.00125042
		20.06	0.00080469					20.06	0.00101854					20.06	0.00125042
		20.08	0.00080886					20.08	0.00101854					20.08	0.00125629
		20.1	0.00080886					20.1	0.00101854					20.1	0.00125629
		20.12	0.00080886					20.12	0.001023					20.12	0.00125629
		20.14	0.00080886					20.14	0.001023					20.14	0.00126216
		20.16	0.000813029					20.16	0.001023					20.16	0.00126216
		20.18	0.000813029					20.18	0.00102747					20.18	0.00126216
		20.2	0.000813029					20.2	0.00102747					20.2	0.00126216
		20.22	0.000813029					20.22	0.00103194					20.22	0.00126803
		20.24	0.000813029					20.24	0.00103194					20.24	0.00126803
		20.26	0.000817198					20.26	0.00103194					20.26	0.00126803
		20.28	0.000817198					20.28	0.0010364					20.28	0.0012739
		20.3	0.000817198					20.3	0.0010364					20.3	0.0012739
		20.32	0.000817198					20.32	0.0010364					20.32	0.0012739
		20.34	0.000821368					20.34	0.00104087					20.34	0.00127977
		20.36	0.000821368					20.36	0.00104087					20.36	0.00127977
		20.38	0.000821368					20.38	0.00104087					20.38	0.00127977
		20.4	0.000821368					20.4	0.00104534					20.4	0.00127977
		20.42	0.000825537					20.42	0.00104534					20.42	0.00128564
		20.44	0.000825537					20.44	0.00104534					20.44	0.00128564
		20.46	0.000825537					20.46	0.00104981					20.46	0.00128564
		20.48	0.000825537					20.48	0.00104981					20.48	0.00129151
		20.5	0.000825537					20.5	0.00104981					20.5	0.00129151
		20.52	0.000829707					20.52	0.00105427					20.52	0.00129151
		20.54	0.000829707					20.54	0.00105427					20.54	0.00129738
		20.56	0.000829707					20.56	0.00105874					20.56	0.00129738
		20.58	0.000829707					20.58	0.00105874					20.58	0.00129738
		20.6	0.000833876					20.6	0.00105874					20.6	0.00130325
		20.62	0.000833876					20.62	0.00106321					20.62	0.00130325
		20.64	0.000833876					20.64	0.00106321					20.64	0.00130325
		20.66	0.000833876					20.66	0.00106321					20.66	0.00130325
		20.68	0.000838045					20.68	0.00106768					20.68	0.00130912
		20.7	0.000838045					20.7	0.00106768					20.7	0.00130912
		20.72	0.000838045					20.72	0.00106768					20.72	0.00130912
		20.74	0.000838045					20.74	0.00107214					20.74	0.00131499
		20.76	0.000842215					20.76	0.00107214					20.76	0.00131499
		20.78	0.000842215					20.78	0.00107214					20.78	0.00131499
		20.8	0.000842215					20.8	0.00107661					20.8	0.00132086
		20.82	0.000842215					20.82	0.00107661					20.82	0.00132086
		20.84	0.000846384					20.84	0.00108108					20.84	0.00132086
		20.86	0.000846384					20.86	0.00108108					20.86	0.00132674
		20.88	0.000846384					20.88	0.00108108					20.88	0.00132674
		20.9	0.000846384					20.9	0.00108554					20.9	0.00132674
		20.92	0.000850554					20.92	0.00108554					20.92	0.00133261
		20.94	0.000850554					20.94	0.00108554					20.94	0.00133261
		20.96	0.000850554					20.96	0.00109001					20.96	0.00133261
		20.98	0.000850554					20.98	0.00109001					20.98	0.00133848
		21	0.000854723					21	0.00109448					21	0.00133848
		21.02	0.000854723					21.02	0.00109448					21.02	0.00133848
		21.04	0.000854723					21.04	0.00109448					21.04	0.00134435
		21.06	0.000854723					21.06	0.00109895					21.06	0.00134435
		21.08	0.000858892					21.08	0.00109895					21.08	0.00134435
		21.1	0.000858892					21.1	0.00109895					21.1	0.00134435
		21.12	0.000858892					21.12	0.00110341					21.12	0.00135022
		21.14	0.000858892					21.14	0.00110341					21.14	0.00135022
		21.16	0.000863062					21.16	0.00110788					21.16	0.00135022
		21.18	0.000863062					21.18	0.00110788					21.18	0.00135609
		21.2	0.000863062					21.2	0.00110788					21.2	0.00135609
		21.22	0.000863062					21.22	0.00111235					21.22	0.00135609
		21.24	0.000867231					21.24	0.00111235					21.24	0.00136196
		21.26	0.000867231					21.26	0.00111681					21.26	0.00136196
		21.28	0.000867231					21.28	0.00111681					21.28	0.00136196
		21.3	0.000867231					21.3	0.00111681					21.3	0.00136783
		21.32	0.0008714					21.32	0.00112128					21.32	0.00136783
		21.34	0.0008714					21.34	0.00112128					21.34	0.00136783
		21.36	0.0008714					21.36	0.00112128					21.36	0.0013737
		21.38	0.0008714					21.38	0.00112575					21.38	0.0013737
		21.4	0.00087557					21.4	0.00112575					21.4	0.0013737
		21.42	0.00087557					21.42	0.00113022					21.42	0.00137957
		21.44	0.00087557					21.44	0.00113022					21.44	0.00137957
		21.46	0.00087557					21.46	0.00113022					21.46	0.00138544
		21.48	0.000879739					21.48	0.00113468					21.48	0.00138544
		21.5	0.000879739					21.5	0.00113468					21.5	0.00138544
		21.52	0.000879739					21.52	0.00113915					21.52	0.00139131
		21.54	0.000883909					21.54	0.00113915					21.54	0.00139131
		21.56	0.000883909					21.56	0.00113915					21.56	0.00139131
		21.58	0.000883909					21.58	0.00114362					21.58	0.00139718
		21.6	0.000883909					21.6	0.00114362					21.6	0.00139718
		21.62	0.000888078					21.62	0.00114809					21.62	0.00139718
		21.64	0.000888078					21.64	0.00114809					21.64	0.00140305
		21.66	0.000888078					21.66	0.00114809					21.66	0.00140305
		21.68	0.000888078					21.68	0.00115255					21.68	0.00140305
		21.7	0.000892247					21.7	0.00115255					21.7	0.00140892
		21.72	0.000892247					21.72	0.00115702					21.72	0.00140892
		21.74	0.000892247					21.74	0.00115702					21.74	0.00140892
		21.76	0.000892247					21.76	0.00115702					21.76	0.00141479
		21.78	0.000896417					21.78	0.00116149					21.78	0.00141479
		21.8	0.000896417					21.8	0.00116149					21.8	0.00141479
		21.82	0.000896417					21.82	0.00116595					21.82	0.00142066
		21.84	0.000900586					21.84	0.00116595					21.84	0.00142066
		21.86	0.000900586					21.86	0.00117042					21.86	0.00142066
		21.88	0.000900586					21.88	0.00117042					21.88	0.00142653
		21.9	0.000900586					21.9	0.00117042					21.9	0.00142653
		21.92	0.000904755					21.92	0.00117489					21.92	0.0014324
		21.94	0.000904755					21.94	0.00117489					21.94	0.0014324
		21.96	0.000904755					21.96	0.00117936					21.96	0.0014324
		21.98	0.000908925					21.98	0.00117936					21.98	0.00143827
		22	0.000908925					22	0.00117936					22	0.00143827
		22.02	0.000908925					22.02	0.00118382					22.02	0.00143827
		22.04	0.000908925					22.04	0.00118382					22.04	0.00144415
		22.06	0.000913094					22.06	0.00118829					22.06	0.00144415
		22.08	0.000913094					22.08	0.00118829					22.08	0.00144415
		22.1	0.000913094					22.1	0.00119276					22.1	0.00145002
		22.12	0.000917264					22.12	0.00119276					22.12	0.00145002
		22.14	0.000917264					22.14	0.00119276					22.14	0.00145589
		22.16	0.000917264					22.16	0.00119723					22.16	0.00145589
		22.18	0.000917264					22.18	0.00119723					22.18	0.00145589
		22.2	0.000921433					22.2	0.00120169					22.2	0.00146176
		22.22	0.000921433					22.22	0.00120169					22.22	0.00146176
		22.24	0.000921433					22.24	0.00120616					22.24	0.00146176
		22.26	0.000925602					22.26	0.00120616					22.26	0.00146763
		22.28	0.000925602					22.28	0.00120616					22.28	0.00146763
		22.3	0.000925602					22.3	0.00121063					22.3	0.0014735
		22.32	0.000925602					22.32	0.00121063					22.32	0.0014735
		22.34	0.000929772					22.34	0.00121509					22.34	0.0014735
		22.36	0.000929772					22.36	0.00121509					22.36	0.00147937
		22.38	0.000929772					22.38	0.00121956					22.38	0.00147937
		22.4	0.000933941					22.4	0.00121956					22.4	0.00147937
		22.42	0.000933941					22.42	0.00121956					22.42	0.00148524
		22.44	0.000933941					22.44	0.00122403					22.44	0.00148524
		22.46	0.000933941					22.46	0.00122403					22.46	0.00149111
		22.48	0.00093811					22.48	0.0012285					22.48	0.00149111
		22.5	0.00093811					22.5	0.0012285					22.5	0.00149111
		22.52	0.00093811					22.52	0.00123296					22.52	0.00149698
		22.54	0.00094228					22.54	0.00123296					22.54	0.00149698
		22.56	0.00094228					22.56	0.00123743					22.56	0.00149698
		22.58	0.00094228					22.58	0.00123743					22.58	0.00150285
		22.6	0.000946449					22.6	0.00123743					22.6	0.00150285
		22.62	0.000946449					22.62	0.0012419					22.62	0.00150872
		22.64	0.000946449					22.64	0.0012419					22.64	0.00150872
		22.66	0.000946449					22.66	0.00124637					22.66	0.00150872
		22.68	0.000950619					22.68	0.00124637					22.68	0.00151459
		22.7	0.000950619					22.7	0.00125083					22.7	0.00151459
		22.72	0.000950619					22.72	0.00125083					22.72	0.00152046
		22.74	0.000954788					22.74	0.0012553					22.74	0.00152046
		22.76	0.000954788					22.76	0.0012553					22.76	0.00152046
		22.78	0.000954788					22.78	0.0012553					22.78	0.00152633
		22.8	0.000958957					22.8	0.00125977					22.8	0.00152633
		22.82	0.000958957					22.82	0.00125977					22.82	0.0015322
		22.84	0.000958957					22.84	0.00126423					22.84	0.0015322
		22.86	0.000963127					22.86	0.00126423					22.86	0.0015322
		22.88	0.000963127					22.88	0.0012687					22.88	0.00153807
		22.9	0.000963127					22.9	0.0012687					22.9	0.00153807
		22.92	0.000963127					22.92	0.00127317					22.92	0.00154394
		22.94	0.000967296					22.94	0.00127317					22.94	0.00154394
		22.96	0.000967296					22.96	0.00127764					22.96	0.00154394
		22.98	0.000967296					22.98	0.00127764					22.98	0.00154981
		23	0.000971466					23	0.00127764					23	0.00154981
		23.02	0.000971466					23.02	0.0012821					23.02	0.00155569
		23.04	0.000971466					23.04	0.0012821					23.04	0.00155569
		23.06	0.000975635					23.06	0.00128657					23.06	0.00155569
		23.08	0.000975635					23.08	0.00128657					23.08	0.00156156
		23.1	0.000975635					23.1	0.00129104					23.1	0.00156156
		23.12	0.000979804					23.12	0.00129104					23.12	0.00156743
		23.14	0.000979804					23.14	0.00129551					23.14	0.00156743
		23.16	0.000979804					23.16	0.00129551					23.16	0.00156743
		23.18	0.000983974					23.18	0.00129997					23.18	0.0015733
		23.2	0.000983974					23.2	0.00129997					23.2	0.0015733
		23.22	0.000983974					23.22	0.00130444					23.22	0.00157917
		23.24	0.000988143					23.24	0.00130444					23.24	0.00157917
		23.26	0.000988143					23.26	0.00130891					23.26	0.00157917
		23.28	0.000988143					23.28	0.00130891					23.28	0.00158504
		23.3	0.000992312					23.3	0.00130891					23.3	0.00158504
		23.32	0.000992312					23.32	0.00131337					23.32	0.00159091
		23.34	0.000992312					23.34	0.00131337					23.34	0.00159091
		23.36	0.000996482					23.36	0.00131784					23.36	0.00159678
		23.38	0.000996482					23.38	0.00131784					23.38	0.00159678
		23.4	0.000996482					23.4	0.00132231					23.4	0.00159678
		23.42	0.00100065					23.42	0.00132231					23.42	0.00160265
		23.44	0.00100065					23.44	0.00132678					23.44	0.00160265
		23.46	0.00100065					23.46	0.00132678					23.46	0.00160852
		23.48	0.00100482					23.48	0.00133124					23.48	0.00160852
		23.5	0.00100482					23.5	0.00133124					23.5	0.00161439
		23.52	0.00100482					23.52	0.00133571					23.52	0.00161439
		23.54	0.00100899					23.54	0.00133571					23.54	0.00161439
		23.56	0.00100899					23.56	0.00134018					23.56	0.00162026
		23.58	0.00100899					23.58	0.00134018					23.58	0.00162026
		23.6	0.00101316					23.6	0.00134465					23.6	0.00162613
		23.62	0.00101316					23.62	0.00134465					23.62	0.00162613
		23.64	0.00101316					23.64	0.00134911					23.64	0.001632
		23.66	0.00101733					23.66	0.00134911					23.66	0.001632
		23.68	0.00101733					23.68	0.00135358					23.68	0.001632
		23.7	0.00101733					23.7	0.00135358					23.7	0.00163787
		23.72	0.0010215					23.72	0.00135805					23.72	0.00163787
		23.74	0.0010215					23.74	0.00135805					23.74	0.00164374
		23.76	0.0010215					23.76	0.00136251					23.76	0.00164374
		23.78	0.00102567					23.78	0.00136251					23.78	0.00164961
		23.8	0.00102567					23.8	0.00136698					23.8	0.00164961
		23.82	0.00102567					23.82	0.00136698					23.82	0.00164961
		23.84	0.00102984					23.84	0.00137145					23.84	0.00165548
		23.86	0.00102984					23.86	0.00137145					23.86	0.00165548
		23.88	0.00102984					23.88	0.00137592					23.88	0.00166135
		23.9	0.00103401					23.9	0.00137592					23.9	0.00166135
		23.92	0.00103401					23.92	0.00138038					23.92	0.00166722
		23.94	0.00103401					23.94	0.00138038					23.94	0.00166722
		23.96	0.00103818					23.96	0.00138485					23.96	0.0016731
		23.98	0.00103818					23.98	0.00138485					23.98	0.0016731
		24	0.00104234					24	0.00138932					24	0.0016731
		24.02	0.00104234					24.02	0.00138932					24.02	0.00167897
		24.04	0.00104234					24.04	0.00139379					24.04	0.00167897
		24.06	0.00104651					24.06	0.00139379					24.06	0.00168484
		24.08	0.00104651					24.08	0.00139825					24.08	0.00168484
		24.1	0.00104651					24.1	0.00139825					24.1	0.00169071
		24.12	0.00105068					24.12	0.00140272					24.12	0.00169071
		24.14	0.00105068					24.14	0.00140272					24.14	0.00169658
		24.16	0.00105068					24.16	0.00140719					24.16	0.00169658
		24.18	0.00105485					24.18	0.00140719					24.18	0.00169658
		24.2	0.00105485					24.2	0.00141165					24.2	0.00170245
		24.22	0.00105902					24.22	0.00141165					24.22	0.00170245
		24.24	0.00105902					24.24	0.00141612					24.24	0.00170832
		24.26	0.00105902					24.26	0.00141612					24.26	0.00170832
		24.28	0.00106319					24.28	0.00142059					24.28	0.00171419
		24.3	0.00106319					24.3	0.00142059					24.3	0.00171419
		24.32	0.00106319					24.32	0.00142506					24.32	0.00172006
		24.34	0.00106736					24.34	0.00142506					24.34	0.00172006
		24.36	0.00106736					24.36	0.00142952					24.36	0.00172593
		24.38	0.00106736					24.38	0.00142952					24.38	0.00172593
		24.4	0.00107153					24.4	0.00143399					24.4	0.00172593
		24.42	0.00107153					24.42	0.00143399					24.42	0.0017318
		24.44	0.0010757					24.44	0.00143846					24.44	0.0017318
		24.46	0.0010757					24.46	0.00143846					24.46	0.00173767
		24.48	0.0010757					24.48	0.00144292					24.48	0.00173767
		24.5	0.00107987					24.5	0.00144292					24.5	0.00174354
		24.52	0.00107987					24.52	0.00144739					24.52	0.00174354
		24.54	0.00107987					24.54	0.00144739					24.54	0.00174941
		24.56	0.00108404					24.56	0.00145186					24.56	0.00174941
		24.58	0.00108404					24.58	0.00145633					24.58	0.00175528
		24.6	0.00108821					24.6	0.00145633					24.6	0.00175528
		24.62	0.00108821					24.62	0.00146079					24.62	0.00176115
		24.64	0.00108821					24.64	0.00146079					24.64	0.00176115
		24.66	0.00109238					24.66	0.00146526					24.66	0.00176702
		24.68	0.00109238					24.68	0.00146526					24.68	0.00176702
		24.7	0.00109655					24.7	0.00146973					24.7	0.00177289
		24.72	0.00109655					24.72	0.00146973					24.72	0.00177289
		24.74	0.00109655					24.74	0.0014742					24.74	0.00177289
		24.76	0.00110072					24.76	0.0014742					24.76	0.00177876
		24.78	0.00110072					24.78	0.00147866					24.78	0.00177876
		24.8	0.00110489					24.8	0.00147866					24.8	0.00178464
		24.82	0.00110489					24.82	0.00148313					24.82	0.00178464
		24.84	0.00110489					24.84	0.00148313					24.84	0.00179051
		24.86	0.00110906					24.86	0.0014876					24.86	0.00179051
		24.88	0.00110906					24.88	0.00149206					24.88	0.00179638
		24.9	0.00110906					24.9	0.00149206					24.9	0.00179638
		24.92	0.00111322					24.92	0.00149653					24.92	0.00180225
		24.94	0.00111322					24.94	0.00149653					24.94	0.00180225
		24.96	0.00111739					24.96	0.001501					24.96	0.00180812
		24.98	0.00111739					24.98	0.001501					24.98	0.00180812
		25	0.00111739					25	0.00150547					25	0.00181399
		25.02	0.00112156					25.02	0.00150547					25.02	0.00181399
		25.04	0.00112156					25.04	0.00150993					25.04	0.00181986
		25.06	0.00112573					25.06	0.00150993					25.06	0.00181986
		25.08	0.00112573					25.08	0.0015144					25.08	0.00182573
		25.1	0.00112573					25.1	0.00151887					25.1	0.00182573
		25.12	0.0011299					25.12	0.00151887					25.12	0.0018316
		25.14	0.0011299					25.14	0.00152334					25.14	0.0018316
		25.16	0.00113407					25.16	0.00152334					25.16	0.00183747
		25.18	0.00113407					25.18	0.0015278					25.18	0.00183747
		25.2	0.00113824					25.2	0.0015278					25.2	0.00184334
		25.22	0.00113824					25.22	0.00153227					25.22	0.00184334
		25.24	0.00113824					25.24	0.00153227					25.24	0.00184921
		25.26	0.00114241					25.26	0.00153674					25.26	0.00184921
		25.28	0.00114241					25.28	0.00153674					25.28	0.00185508
		25.3	0.00114658					25.3	0.0015412					25.3	0.00185508
		25.32	0.00114658					25.32	0.00154567					25.32	0.00186095
		25.34	0.00114658					25.34	0.00154567					25.34	0.00186095
		25.36	0.00115075					25.36	0.00155014					25.36	0.00186682
		25.38	0.00115075					25.38	0.00155014					25.38	0.00186682
		25.4	0.00115492					25.4	0.00155461					25.4	0.00187269
		25.42	0.00115492					25.42	0.00155461					25.42	0.00187269
		25.44	0.00115909					25.44	0.00155907					25.44	0.00187856
		25.46	0.00115909					25.46	0.00155907					25.46	0.00187856
		25.48	0.00115909					25.48	0.00156354					25.48	0.00188443
		25.5	0.00116326					25.5	0.00156801					25.5	0.00188443
		25.52	0.00116326					25.52	0.00156801					25.52	0.0018903
		25.54	0.00116743					25.54	0.00157248					25.54	0.0018903
		25.56	0.00116743					25.56	0.00157248					25.56	0.00189617
		25.58	0.0011716					25.58	0.00157694					25.58	0.00189617
		25.6	0.0011716					25.6	0.00157694					25.6	0.00190205
		25.62	0.0011716					25.62	0.00158141					25.62	0.00190205
		25.64	0.00117577					25.64	0.00158588					25.64	0.00190792
		25.66	0.00117577					25.66	0.00158588					25.66	0.00190792
		25.68	0.00117993					25.68	0.00159034					25.68	0.00191379
		25.7	0.00117993					25.7	0.00159034					25.7	0.00191379
		25.72	0.0011841					25.72	0.00159481					25.72	0.00191966
		25.74	0.0011841					25.74	0.00159481					25.74	0.00191966
		25.76	0.0011841					25.76	0.00159928					25.76	0.00192553
		25.78	0.00118827					25.78	0.00160375					25.78	0.00192553
		25.8	0.00118827					25.8	0.00160375					25.8	0.0019314
		25.82	0.00119244					25.82	0.00160821					25.82	0.0019314
		25.84	0.00119244					25.84	0.00160821					25.84	0.00193727
		25.86	0.00119661					25.86	0.00161268					25.86	0.00194314
		25.88	0.00119661					25.88	0.00161268					25.88	0.00194314
		25.9	0.00119661					25.9	0.00161715					25.9	0.00194901
		25.92	0.00120078					25.92	0.00162162					25.92	0.00194901
		25.94	0.00120078					25.94	0.00162162					25.94	0.00195488
		25.96	0.00120495					25.96	0.00162608					25.96	0.00195488
		25.98	0.00120495					25.98	0.00162608					25.98	0.00196075
		26	0.00120912					26	0.00163055					26	0.00196075
		26.02	0.00120912					26.02	0.00163055					26.02	0.00196662
		26.04	0.00121329					26.04	0.00163502					26.04	0.00196662
		26.06	0.00121329					26.06	0.00163948					26.06	0.00197249
		26.08	0.00121746					26.08	0.00163948					26.08	0.00197249
		26.1	0.00121746					26.1	0.00164395					26.1	0.00197836
		26.12	0.00121746					26.12	0.00164395					26.12	0.00197836
		26.14	0.00122163					26.14	0.00164842					26.14	0.00198423
		26.16	0.00122163					26.16	0.00165289					26.16	0.00198423
		26.18	0.0012258					26.18	0.00165289					26.18	0.0019901
		26.2	0.0012258					26.2	0.00165735					26.2	0.00199597
		26.22	0.00122997					26.22	0.00165735					26.22	0.00199597
		26.24	0.00122997					26.24	0.00166182					26.24	0.00200184
		26.26	0.00123414					26.26	0.00166629					26.26	0.00200184
		26.28	0.00123414					26.28	0.00166629					26.28	0.00200771
		26.3	0.00123831					26.3	0.00167076					26.3	0.00200771
		26.32	0.00123831					26.32	0.00167076					26.32	0.00201358
		26.34	0.00124248					26.34	0.00167522					26.34	0.00201358
		26.36	0.00124248					26.36	0.00167522					26.36	0.00201946
		26.38	0.00124248					26.38	0.00167969					26.38	0.00201946
		26.4	0.00124664					26.4	0.00168416					26.4	0.00202533
		26.42	0.00124664					26.42	0.00168416					26.42	0.0020312
		26.44	0.00125081					26.44	0.00168862					26.44	0.0020312
		26.46	0.00125081					26.46	0.00168862					26.46	0.00203707
		26.48	0.00125498					26.48	0.00169309					26.48	0.00203707
		26.5	0.00125498					26.5	0.00169756					26.5	0.00204294
		26.52	0.00125915					26.52	0.00169756					26.52	0.00204294
		26.54	0.00125915					26.54	0.00170203					26.54	0.00204881
		26.56	0.00126332					26.56	0.00170203					26.56	0.00204881
		26.58	0.00126332					26.58	0.00170649					26.58	0.00205468
		26.6	0.00126749					26.6	0.00171096					26.6	0.00206055
		26.62	0.00126749					26.62	0.00171096					26.62	0.00206055
		26.64	0.00127166					26.64	0.00171543					26.64	0.00206642
		26.66	0.00127166					26.66	0.00171543					26.66	0.00206642
		26.68	0.00127583					26.68	0.0017199					26.68	0.00207229
		26.7	0.00127583					26.7	0.00172436					26.7	0.00207229
		26.72	0.00128					26.72	0.00172436					26.72	0.00207816
		26.74	0.00128					26.74	0.00172883					26.74	0.00207816
		26.76	0.00128417					26.76	0.00172883					26.76	0.00208403
		26.78	0.00128417					26.78	0.0017333					26.78	0.0020899
		26.8	0.00128834					26.8	0.00173776					26.8	0.0020899
		26.82	0.00128834					26.82	0.00173776					26.82	0.00209577
		26.84	0.00128834					26.84	0.00174223					26.84	0.00209577
		26.86	0.00129251					26.86	0.00174223					26.86	0.00210164
		26.88	0.00129251					26.88	0.0017467					26.88	0.00210164
		26.9	0.00129668					26.9	0.00175117					26.9	0.00210751
		26.92	0.00129668					26.92	0.00175117					26.92	0.00211338
		26.94	0.00130085					26.94	0.00175563					26.94	0.00211338
		26.96	0.00130085					26.96	0.00175563					26.96	0.00211925
		26.98	0.00130502					26.98	0.0017601					26.98	0.00211925
		27	0.00130502					27	0.00176457					27	0.00212512
		27.02	0.00130919					27.02	0.00176457					27.02	0.00212512
		27.04	0.00130919					27.04	0.00176903					27.04	0.002131
		27.06	0.00131335					27.06	0.0017735					27.06	0.00213687
		27.08	0.00131335					27.08	0.0017735					27.08	0.00213687
		27.1	0.00131752					27.1	0.00177797					27.1	0.00214274
		27.12	0.00131752					27.12	0.00177797					27.12	0.00214274
		27.14	0.00132169					27.14	0.00178244					27.14	0.00214861
		27.16	0.00132169					27.16	0.0017869					27.16	0.00215448
		27.18	0.00132586					27.18	0.0017869					27.18	0.00215448
		27.2	0.00132586					27.2	0.00179137					27.2	0.00216035
		27.22	0.00133003					27.22	0.00179137					27.22	0.00216035
		27.24	0.0013342					27.24	0.00179584					27.24	0.00216622
		27.26	0.0013342					27.26	0.00180031					27.26	0.00216622
		27.28	0.00133837					27.28	0.00180031					27.28	0.00217209
		27.3	0.00133837					27.3	0.00180477					27.3	0.00217796
		27.32	0.00134254					27.32	0.00180477					27.32	0.00217796
		27.34	0.00134254					27.34	0.00180924					27.34	0.00218383
		27.36	0.00134671					27.36	0.00181371					27.36	0.00218383
		27.38	0.00134671					27.38	0.00181371					27.38	0.0021897
		27.4	0.00135088					27.4	0.00181817					27.4	0.00219557
		27.42	0.00135088					27.42	0.00182264					27.42	0.00219557
		27.44	0.00135505					27.44	0.00182264					27.44	0.00220144
		27.46	0.00135505					27.46	0.00182711					27.46	0.00220144
		27.48	0.00135922					27.48	0.00182711					27.48	0.00220731
		27.5	0.00135922					27.5	0.00183158					27.5	0.00221318
		27.52	0.00136339					27.52	0.00183604					27.52	0.00221318
		27.54	0.00136339					27.54	0.00183604					27.54	0.00221905
		27.56	0.00136756					27.56	0.00184051					27.56	0.00221905
		27.58	0.00136756					27.58	0.00184051					27.58	0.00222492
		27.6	0.00137173					27.6	0.00184498					27.6	0.00223079
		27.62	0.00137173					27.62	0.00184945					27.62	0.00223079
		27.64	0.0013759					27.64	0.00184945					27.64	0.00223666
		27.66	0.0013759					27.66	0.00185391					27.66	0.00223666
		27.68	0.00138006					27.68	0.00185838					27.68	0.00224253
		27.7	0.00138423					27.7	0.00185838					27.7	0.00224841
		27.72	0.00138423					27.72	0.00186285					27.72	0.00224841
		27.74	0.0013884					27.74	0.00186285					27.74	0.00225428
		27.76	0.0013884					27.76	0.00186731					27.76	0.00225428
		27.78	0.00139257					27.78	0.00187178					27.78	0.00226015
		27.8	0.00139257					27.8	0.00187178					27.8	0.00226602
		27.82	0.00139674					27.82	0.00187625					27.82	0.00226602
		27.84	0.00139674					27.84	0.00188072					27.84	0.00227189
		27.86	0.00140091					27.86	0.00188072					27.86	0.00227776
		27.88	0.00140091					27.88	0.00188518					27.88	0.00227776
		27.9	0.00140508					27.9	0.00188518					27.9	0.00228363
		27.92	0.00140508					27.92	0.00188965					27.92	0.00228363
		27.94	0.00140925					27.94	0.00189412					27.94	0.0022895
		27.96	0.00141342					27.96	0.00189412					27.96	0.00229537
		27.98	0.00141342					27.98	0.00189859					27.98	0.00229537
		28	0.00141759					28	0.00189859					28	0.00230124
		28.02	0.00141759					28.02	0.00190305					28.02	0.00230124
		28.04	0.00142176					28.04	0.00190752					28.04	0.00230711
		28.06	0.00142176					28.06	0.00190752					28.06	0.00231298
		28.08	0.00142593					28.08	0.00191199					28.08	0.00231298
		28.1	0.00142593					28.1	0.00191645					28.1	0.00231885
		28.12	0.0014301					28.12	0.00191645					28.12	0.00232472
		28.14	0.00143427					28.14	0.00192092					28.14	0.00232472
		28.16	0.00143427					28.16	0.00192092					28.16	0.00233059
		28.18	0.00143844					28.18	0.00192539					28.18	0.00233059
		28.2	0.00143844					28.2	0.00192986					28.2	0.00233646
		28.22	0.00144261					28.22	0.00192986					28.22	0.00234233
		28.24	0.00144261					28.24	0.00193432					28.24	0.00234233
		28.26	0.00144677					28.26	0.00193879					28.26	0.0023482
		28.28	0.00144677					28.28	0.00193879					28.28	0.00235407
		28.3	0.00145094					28.3	0.00194326					28.3	0.00235407
		28.32	0.00145511					28.32	0.00194326					28.32	0.00235995
		28.34	0.00145511					28.34	0.00194773					28.34	0.00236582
		28.36	0.00145928					28.36	0.00195219					28.36	0.00236582
		28.38	0.00145928					28.38	0.00195219					28.38	0.00237169
		28.4	0.00146345					28.4	0.00195666					28.4	0.00237756
		28.42	0.00146345					28.42	0.00195666					28.42	0.00237756
		28.44	0.00146762					28.44	0.00196113					28.44	0.00238343
		28.46	0.00147179					28.46	0.00196559					28.46	0.00238343
		28.48	0.00147179					28.48	0.00196559					28.48	0.0023893
		28.5	0.00147596					28.5	0.00197006					28.5	0.00239517
		28.52	0.00147596					28.52	0.00197453					28.52	0.00239517
		28.54	0.00148013					28.54	0.00197453					28.54	0.00240104
		28.56	0.00148013					28.56	0.001979					28.56	0.00240691
		28.58	0.0014843					28.58	0.001979					28.58	0.00240691
		28.6	0.00148847					28.6	0.00198346					28.6	0.00241278
		28.62	0.00148847					28.62	0.00198793					28.62	0.00241865
		28.64	0.00149264					28.64	0.00198793					28.64	0.00241865
		28.66	0.00149264					28.66	0.0019924					28.66	0.00242452
		28.68	0.00149681					28.68	0.00199687					28.68	0.00243039
		28.7	0.00150098					28.7	0.00199687					28.7	0.00243039
		28.72	0.00150098					28.72	0.00200133					28.72	0.00243626
		28.74	0.00150515					28.74	0.00200133					28.74	0.00244213
		28.76	0.00150515					28.76	0.0020058					28.76	0.00244213
		28.78	0.00150932					28.78	0.00201027					28.78	0.002448
		28.8	0.00150932					28.8	0.00201027					28.8	0.00245387
		28.82	0.00151348					28.82	0.00201473					28.82	0.00245387
		28.84	0.00151765					28.84	0.00201473					28.84	0.00245974
		28.86	0.00151765					28.86	0.0020192					28.86	0.00246561
		28.88	0.00152182					28.88	0.00202367					28.88	0.00246561
		28.9	0.00152182					28.9	0.00202367					28.9	0.00247148
		28.92	0.00152599					28.92	0.00202814					28.92	0.00247736
		28.94	0.00153016					28.94	0.00202814					28.94	0.00247736
		28.96	0.00153016					28.96	0.0020326					28.96	0.00248323
		28.98	0.00153433					28.98	0.00203707					28.98	0.0024891
		29	0.00153433					29	0.00203707					29	0.0024891
		29.02	0.0015385					29.02	0.00204154					29.02	0.00249497
		29.04	0.00154267					29.04	0.00204601					29.04	0.00250084
		29.06	0.00154267					29.06	0.00204601					29.06	0.00250084
		29.08	0.00154684					29.08	0.00205047					29.08	0.00250671
		29.1	0.00154684					29.1	0.00205047					29.1	0.00251258
		29.12	0.00155101					29.12	0.00205494					29.12	0.00251258
		29.14	0.00155518					29.14	0.00205941					29.14	0.00251845
		29.16	0.00155518					29.16	0.00205941					29.16	0.00252432
		29.18	0.00155935					29.18	0.00206387					29.18	0.00252432
		29.2	0.00155935					29.2	0.00206387					29.2	0.00253019
		29.22	0.00156352					29.22	0.00206834					29.22	0.00253606
		29.24	0.00156769					29.24	0.00207281					29.24	0.00253606
		29.26	0.00156769					29.26	0.00207281					29.26	0.00254193
		29.28	0.00157186					29.28	0.00207728					29.28	0.0025478
		29.3	0.00157603					29.3	0.00207728					29.3	0.0025478
		29.32	0.00157603					29.32	0.00208174					29.32	0.00255367
		29.34	0.0015802					29.34	0.00208621					29.34	0.00255954
		29.36	0.0015802					29.36	0.00208621					29.36	0.00256541
		29.38	0.00158436					29.38	0.00209068					29.38	0.00256541
		29.4	0.00158853					29.4	0.00209068					29.4	0.00257128
		29.42	0.00158853					29.42	0.00209514					29.42	0.00257715
		29.44	0.0015927					29.44	0.00209961					29.44	0.00257715
		29.46	0.0015927					29.46	0.00209961					29.46	0.00258302
		29.48	0.00159687					29.48	0.00210408					29.48	0.00258889
		29.5	0.00160104					29.5	0.00210408					29.5	0.00258889
		29.52	0.00160104					29.52	0.00210855					29.52	0.00259477
		29.54	0.00160521					29.54	0.00211301					29.54	0.00260064
		29.56	0.00160938					29.56	0.00211301					29.56	0.00260651
		29.58	0.00160938					29.58	0.00211748					29.58	0.00260651
		29.6	0.00161355					29.6	0.00211748					29.6	0.00261238
		29.62	0.00161355					29.62	0.00212195					29.62	0.00261825
		29.64	0.00161772					29.64	0.00212642					29.64	0.00261825
		29.66	0.00162189					29.66	0.00212642					29.66	0.00262412
		29.68	0.00162189					29.68	0.00213088					29.68	0.00262999
		29.7	0.00162606					29.7	0.00213088					29.7	0.00262999
		29.72	0.00163023					29.72	0.00213535					29.72	0.00263586
		29.74	0.00163023					29.74	0.00213535					29.74	0.00264173
		29.76	0.0016344					29.76	0.00213982					29.76	0.0026476
		29.78	0.0016344					29.78	0.00214428					29.78	0.0026476
		29.8	0.00163857					29.8	0.00214428					29.8	0.00265347
		29.82	0.00164274					29.82	0.00214875					29.82	0.00265934
		29.84	0.00164274					29.84	0.00214875					29.84	0.00265934
		29.86	0.00164691					29.86	0.00215322					29.86	0.00266521
		29.88	0.00165107					29.88	0.00215769					29.88	0.00267108
		29.9	0.00165107					29.9	0.00215769					29.9	0.00267695
		29.92	0.00165524					29.92	0.00216215					29.92	0.00267695
		29.94	0.00165941					29.94	0.00216215					29.94	0.00268282
		29.96	0.00165941					29.96	0.00216662					29.96	0.00268869
		29.98	0.00166358					29.98	0.00216662					29.98	0.00268869
		30	0.00166775					30	0.00217109					30	0.00269456
		30.02	0.00166775					30.02	0.00217556					30.02	0.00270043
		30.04	0.00167192					30.04	0.00217556					30.04	0.00270631
		30.06	0.00167192					30.06	0.00218002					30.06	0.00270631
		30.08	0.00167609					30.08	0.00218002					30.08	0.00271218
		30.1	0.00168026					30.1	0.00218449					30.1	0.00271805
		30.12	0.00168026					30.12	0.00218449					30.12	0.00272392
		30.14	0.00168443					30.14	0.00218896					30.14	0.00272392
		30.16	0.0016886					30.16	0.00218896					30.16	0.00272979
		30.18	0.0016886					30.18	0.00219342					30.18	0.00273566
		30.2	0.00169277					30.2	0.00219789					30.2	0.00273566
		30.22	0.00169694					30.22	0.00219789					30.22	0.00274153
		30.24	0.00169694					30.24	0.00220236					30.24	0.0027474
		30.26	0.00170111					30.26	0.00220236					30.26	0.00275327
		30.28	0.00170528					30.28	0.00220683					30.28	0.00275327
		30.3	0.00170528					30.3	0.00220683					30.3	0.00275914
		30.32	0.00170945					30.32	0.00221129					30.32	0.00276501
		30.34	0.00171362					30.34	0.00221129					30.34	0.00277088
		30.36	0.00171362					30.36	0.00221576					30.36	0.00277088
		30.38	0.00171778					30.38	0.00222023					30.38	0.00277675
		30.4	0.00172195					30.4	0.00222023					30.4	0.00278262
		30.42	0.00172195					30.42	0.0022247					30.42	0.00278849
		30.44	0.00172612					30.44	0.0022247					30.44	0.00278849
		30.46	0.00173029					30.46	0.00222916					30.46	0.00279436
		30.48	0.00173029					30.48	0.00222916					30.48	0.00280023
		30.5	0.00173446					30.5	0.00223363					30.5	0.00280023
		30.52	0.00173863					30.52	0.00223363					30.52	0.0028061
		30.54	0.00173863					30.54	0.0022381					30.54	0.00281197
		30.56	0.0017428					30.56	0.0022381					30.56	0.00281784
		30.58	0.00174697					30.58	0.00224256					30.58	0.00281784
		30.6	0.00174697					30.6	0.00224703					30.6	0.00282372
		30.62	0.00175114					30.62	0.00224703					30.62	0.00282959
		30.64	0.00175531					30.64	0.0022515					30.64	0.00283546
		30.66	0.00175531					30.66	0.0022515					30.66	0.00283546
		30.68	0.00175948					30.68	0.00225597					30.68	0.00284133
		30.7	0.00176365					30.7	0.00225597					30.7	0.0028472
		30.72	0.00176365					30.72	0.00226043					30.72	0.00285307
		30.74	0.00176782					30.74	0.00226043					30.74	0.00285307
		30.76	0.00177199					30.76	0.0022649					30.76	0.00285894
		30.78	0.00177199					30.78	0.0022649					30.78	0.00286481
		30.8	0.00177616					30.8	0.00226937					30.8	0.00287068
		30.82	0.00178033					30.82	0.00226937					30.82	0.00287068
		30.84	0.00178033					30.84	0.00227384					30.84	0.00287655
		30.86	0.00178449					30.86	0.00227384					30.86	0.00288242
		30.88	0.00178866					30.88	0.0022783					30.88	0.00288829
		30.9	0.00178866					30.9	0.0022783					30.9	0.00288829
		30.92	0.00179283					30.92	0.00228277					30.92	0.00289416
		30.94	0.001797					30.94	0.00228277					30.94	0.00290003
		30.96	0.001797					30.96	0.00228724					30.96	0.0029059
		30.98	0.00180117					30.98	0.00228724					30.98	0.0029059
		31	0.00180534					31	0.0022917					31	0.00291177
		31.02	0.00180534					31.02	0.00229617					31.02	0.00291764
		31.04	0.00180951					31.04	0.00229617					31.04	0.00292351
		31.06	0.00181368					31.06	0.00230064					31.06	0.00292351
		31.08	0.00181368					31.08	0.00230064					31.08	0.00292938
		31.1	0.00181785					31.1	0.00230511					31.1	0.00293525
		31.12	0.00182202					31.12	0.00230511					31.12	0.00294113
		31.14	0.00182619					31.14	0.00230957					31.14	0.002947
		31.16	0.00182619					31.16	0.00230957					31.16	0.002947
		31.18	0.00183036					31.18	0.00231404					31.18	0.00295287
		31.2	0.00183453					31.2	0.00231404					31.2	0.00295874
		31.22	0.00183453					31.22	0.00231404					31.22	0.00296461
		31.24	0.0018387					31.24	0.00231851					31.24	0.00296461
		31.26	0.00184287					31.26	0.00231851					31.26	0.00297048
		31.28	0.00184287					31.28	0.00232298					31.28	0.00297635
		31.3	0.00184704					31.3	0.00232298					31.3	0.00298222
		31.32	0.0018512					31.32	0.00232744					31.32	0.00298222
		31.34	0.0018512					31.34	0.00232744					31.34	0.00298809
		31.36	0.00185537					31.36	0.00233191					31.36	0.00299396
		31.38	0.00185954					31.38	0.00233191					31.38	0.00299983
		31.4	0.00186371					31.4	0.00233638					31.4	0.00299983
		31.42	0.00186371					31.42	0.00233638					31.42	0.0030057
		31.44	0.00186788					31.44	0.00234084					31.44	0.00301157
		31.46	0.00187205					31.46	0.00234084					31.46	0.00301744
		31.48	0.00187205					31.48	0.00234531					31.48	0.00302331
		31.5	0.00187622					31.5	0.00234531					31.5	0.00302331
		31.52	0.00188039					31.52	0.00234978					31.52	0.00302918
		31.54	0.00188039					31.54	0.00234978					31.54	0.00303505
		31.56	0.00188456					31.56	0.00235425					31.56	0.00304092
		31.58	0.00188873					31.58	0.00235425					31.58	0.00304092
		31.6	0.0018929					31.6	0.00235871					31.6	0.00304679
		31.62	0.0018929					31.62	0.00235871					31.62	0.00305267
		31.64	0.00189707					31.64	0.00235871					31.64	0.00305854
		31.66	0.00190124					31.66	0.00236318					31.66	0.00305854
		31.68	0.00190124					31.68	0.00236318					31.68	0.00306441
		31.7	0.00190541					31.7	0.00236765					31.7	0.00307028
		31.72	0.00190958					31.72	0.00236765					31.72	0.00307615
		31.74	0.00190958					31.74	0.00237212					31.74	0.00308202
		31.76	0.00191375					31.76	0.00237212					31.76	0.00308202
		31.78	0.00191791					31.78	0.00237658					31.78	0.00308789
		31.8	0.00192208					31.8	0.00237658					31.8	0.00309376
		31.82	0.00192208					31.82	0.00238105					31.82	0.00309963
		31.84	0.00192625					31.84	0.00238105					31.84	0.00309963
		31.86	0.00193042					31.86	0.00238105					31.86	0.0031055
		31.88	0.00193042					31.88	0.00238552					31.88	0.00311137
		31.9	0.00193459					31.9	0.00238552					31.9	0.00311724
		31.92	0.00193876					31.92	0.00238998					31.92	0.00311724
		31.94	0.00193876					31.94	0.00238998					31.94	0.00312311
		31.96	0.00194293					31.96	0.00239445					31.96	0.00312898
		31.98	0.0019471					31.98	0.00239445					31.98	0.00313485
		32	0.00195127					32	0.00239445					32	0.00314072
		32.02	0.00195127					32.02	0.00239892					32.02	0.00314072
		32.04	0.00195544					32.04	0.00239892					32.04	0.00314659
		32.06	0.00195961					32.06	0.00240339					32.06	0.00315246
		32.08	0.00195961					32.08	0.00240339					32.08	0.00315833
		32.1	0.00196378					32.1	0.00240785					32.1	0.00315833
		32.12	0.00196795					32.12	0.00240785					32.12	0.0031642
		32.14	0.00197212					32.14	0.00240785					32.14	0.00317008
		32.16	0.00197212					32.16	0.00241232					32.16	0.00317595
		32.18	0.00197629					32.18	0.00241232					32.18	0.00318182
		32.2	0.00198046					32.2	0.00241679					32.2	0.00318182
		32.22	0.00198046					32.22	0.00241679					32.22	0.00318769
		32.24	0.00198462					32.24	0.00241679					32.24	0.00319356
		32.26	0.00198879					32.26	0.00242125					32.26	0.00319943
		32.28	0.00198879					32.28	0.00242125					32.28	0.00319943
		32.3	0.00199296					32.3	0.00242572					32.3	0.0032053
		32.32	0.00199713					32.32	0.00242572					32.32	0.00321117
		32.34	0.0020013					32.34	0.00243019					32.34	0.00321704
		32.36	0.0020013					32.36	0.00243019					32.36	0.00321704
		32.38	0.00200547					32.38	0.00243019					32.38	0.00322291
		32.4	0.00200964					32.4	0.00243466					32.4	0.00322878
		32.42	0.00200964					32.42	0.00243466					32.42	0.00323465
		32.44	0.00201381					32.44	0.00243466					32.44	0.00324052
		32.46	0.00201798					32.46	0.00243912					32.46	0.00324052
		32.48	0.00202215					32.48	0.00243912					32.48	0.00324639
		32.5	0.00202215					32.5	0.00244359					32.5	0.00325226
		32.52	0.00202632					32.52	0.00244359					32.52	0.00325813
		32.54	0.00203049					32.54	0.00244359					32.54	0.00325813
		32.56	0.00203049					32.56	0.00244806					32.56	0.003264
		32.58	0.00203466					32.58	0.00244806					32.58	0.00326987
		32.6	0.00203883					32.6	0.00245253					32.6	0.00327574
		32.62	0.00203883					32.62	0.00245253					32.62	0.00328162
		32.64	0.002043					32.64	0.00245253					32.64	0.00328162
		32.66	0.00204717					32.66	0.00245699					32.66	0.00328749
		32.68	0.00205133					32.68	0.00245699					32.68	0.00329336
		32.7	0.00205133					32.7	0.00245699					32.7	0.00329923
		32.72	0.0020555					32.72	0.00246146					32.72	0.00329923
		32.74	0.00205967					32.74	0.00246146					32.74	0.0033051
		32.76	0.00205967					32.76	0.00246593					32.76	0.00331097
		32.78	0.00206384					32.78	0.00246593					32.78	0.00331684
		32.8	0.00206801					32.8	0.00246593					32.8	0.00331684
		32.82	0.00207218					32.82	0.00247039					32.82	0.00332271
		32.84	0.00207218					32.84	0.00247039					32.84	0.00332858
		32.86	0.00207635					32.86	0.00247039					32.86	0.00333445
		32.88	0.00208052					32.88	0.00247486					32.88	0.00334032
		32.9	0.00208052					32.9	0.00247486					32.9	0.00334032
		32.92	0.00208469					32.92	0.00247486					32.92	0.00334619
		32.94	0.00208886					32.94	0.00247933					32.94	0.00335206
		32.96	0.00208886					32.96	0.00247933					32.96	0.00335793
		32.98	0.00209303					32.98	0.0024838					32.98	0.00335793
		33	0.0020972					33	0.0024838					33	0.0033638
		33.02	0.00210137					33.02	0.0024838					33.02	0.00336967
		33.04	0.00210137					33.04	0.00248826					33.04	0.00337554
		33.06	0.00210554					33.06	0.00248826					33.06	0.00337554
		33.08	0.00210971					33.08	0.00248826					33.08	0.00338141
		33.1	0.00210971					33.1	0.00249273					33.1	0.00338728
		33.12	0.00211388					33.12	0.00249273					33.12	0.00339315
		33.14	0.00211805					33.14	0.00249273					33.14	0.00339315
		33.16	0.00211805					33.16	0.0024972					33.16	0.00339903
		33.18	0.00212221					33.18	0.0024972					33.18	0.0034049
		33.2	0.00212638					33.2	0.0024972					33.2	0.00341077
		33.22	0.00213055					33.22	0.00250167					33.22	0.00341077
		33.24	0.00213055					33.24	0.00250167					33.24	0.00341664
		33.26	0.00213472					33.26	0.00250167					33.26	0.00342251
		33.28	0.00213889					33.28	0.00250613					33.28	0.00342838
		33.3	0.00213889					33.3	0.00250613					33.3	0.00342838
		33.32	0.00214306					33.32	0.00250613					33.32	0.00343425
		33.34	0.00214723					33.34	0.0025106					33.34	0.00344012
		33.36	0.00214723					33.36	0.0025106					33.36	0.00344599
		33.38	0.0021514					33.38	0.0025106					33.38	0.00345186
		33.4	0.00215557					33.4	0.00251507					33.4	0.00345186
		33.42	0.00215974					33.42	0.00251507					33.42	0.00345773
		33.44	0.00215974					33.44	0.00251507					33.44	0.0034636
		33.46	0.00216391					33.46	0.00251953					33.46	0.00346947
		33.48	0.00216808					33.48	0.00251953					33.48	0.00346947
		33.5	0.00216808					33.5	0.00251953					33.5	0.00347534
		33.52	0.00217225					33.52	0.002524					33.52	0.00348121
		33.54	0.00217642					33.54	0.002524					33.54	0.00348708
		33.56	0.00217642					33.56	0.002524					33.56	0.00348708
		33.58	0.00218059					33.58	0.00252847					33.58	0.00349295
		33.6	0.00218476					33.6	0.00252847					33.6	0.00349882
		33.62	0.00218476					33.62	0.00252847					33.62	0.00350469
		33.64	0.00218892					33.64	0.00252847					33.64	0.00350469
		33.66	0.00219309					33.66	0.00253294					33.66	0.00351056
		33.68	0.00219309					33.68	0.00253294					33.68	0.00351644
		33.7	0.00219726					33.7	0.00253294					33.7	0.00352231
		33.72	0.00220143					33.72	0.0025374					33.72	0.00352231
		33.74	0.00220143					33.74	0.0025374					33.74	0.00352818
		33.76	0.0022056					33.76	0.0025374					33.76	0.00353405
		33.78	0.00220977					33.78	0.00254187					33.78	0.00353405
		33.8	0.00221394					33.8	0.00254187					33.8	0.00353992
		33.82	0.00221394					33.82	0.00254187					33.82	0.00354579
		33.84	0.00221811					33.84	0.00254634					33.84	0.00355166
		33.86	0.00222228					33.86	0.00254634					33.86	0.00355166
		33.88	0.00222228					33.88	0.00254634					33.88	0.00355753
		33.9	0.00222645					33.9	0.00254634					33.9	0.0035634
		33.92	0.00223062					33.92	0.00255081					33.92	0.00356927
		33.94	0.00223062					33.94	0.00255081					33.94	0.00356927
		33.96	0.00223479					33.96	0.00255081					33.96	0.00357514
		33.98	0.00223896					33.98	0.00255527					33.98	0.00358101
		34	0.00223896					34	0.00255527					34	0.00358688
		34.02	0.00224313					34.02	0.00255527					34.02	0.00358688
		34.04	0.0022473					34.04	0.00255527					34.04	0.00359275
		34.06	0.0022473					34.06	0.00255974					34.06	0.00359862
		34.08	0.00225147					34.08	0.00255974					34.08	0.00360449
		34.1	0.00225563					34.1	0.00255974					34.1	0.00360449
		34.12	0.00225563					34.12	0.00256421					34.12	0.00361036
		34.14	0.0022598					34.14	0.00256421					34.14	0.00361623
		34.16	0.0022598					34.16	0.00256421					34.16	0.00361623
		34.18	0.00226397					34.18	0.00256421					34.18	0.0036221
		34.2	0.00226814					34.2	0.00256867					34.2	0.00362798
		34.22	0.00226814					34.22	0.00256867					34.22	0.00363385
		34.24	0.00227231					34.24	0.00256867					34.24	0.00363385
		34.26	0.00227648					34.26	0.00257314					34.26	0.00363972
		34.28	0.00227648					34.28	0.00257314					34.28	0.00364559
		34.3	0.00228065					34.3	0.00257314					34.3	0.00365146
		34.32	0.00228482					34.32	0.00257314					34.32	0.00365146
		34.34	0.00228482					34.34	0.00257761					34.34	0.00365733
		34.36	0.00228899					34.36	0.00257761					34.36	0.0036632
		34.38	0.00229316					34.38	0.00257761					34.38	0.0036632
		34.4	0.00229316					34.4	0.00258208					34.4	0.00366907
		34.42	0.00229733					34.42	0.00258208					34.42	0.00367494
		34.44	0.0023015					34.44	0.00258208					34.44	0.00368081
		34.46	0.0023015					34.46	0.00258208					34.46	0.00368081
		34.48	0.00230567					34.48	0.00258654					34.48	0.00368668
		34.5	0.00230567					34.5	0.00258654					34.5	0.00369255
		34.52	0.00230984					34.52	0.00258654					34.52	0.00369255
		34.54	0.00231401					34.54	0.00258654					34.54	0.00369842
		34.56	0.00231401					34.56	0.00259101					34.56	0.00370429
		34.58	0.00231818					34.58	0.00259101					34.58	0.00371016
		34.6	0.00232234					34.6	0.00259101					34.6	0.00371016
		34.62	0.00232234					34.62	0.00259548					34.62	0.00371603
		34.64	0.00232651					34.64	0.00259548					34.64	0.0037219
		34.66	0.00232651					34.66	0.00259548					34.66	0.0037219
		34.68	0.00233068					34.68	0.00259548					34.68	0.00372777
		34.7	0.00233485					34.7	0.00259995					34.7	0.00373364
		34.72	0.00233485					34.72	0.00259995					34.72	0.00373951
		34.74	0.00233902					34.74	0.00259995					34.74	0.00373951
		34.76	0.00233902					34.76	0.00259995					34.76	0.00374539
		34.78	0.00234319					34.78	0.00260441					34.78	0.00375126
		34.8	0.00234736					34.8	0.00260441					34.8	0.00375126
		34.82	0.00234736					34.82	0.00260441					34.82	0.00375713
		34.84	0.00235153					34.84	0.00260888					34.84	0.003763
		34.86	0.0023557					34.86	0.00260888					34.86	0.003763
		34.88	0.0023557					34.88	0.00260888					34.88	0.00376887
		34.9	0.00235987					34.9	0.00260888					34.9	0.00377474
		34.92	0.00235987					34.92	0.00261335					34.92	0.00378061
		34.94	0.00236404					34.94	0.00261335					34.94	0.00378061
		34.96	0.00236821					34.96	0.00261335					34.96	0.00378648
		34.98	0.00236821					34.98	0.00261335					34.98	0.00379235
		35	0.00237238					35	0.00261781					35	0.00379235
		35.02	0.00237238					35.02	0.00261781					35.02	0.00379822
		35.04	0.00237655					35.04	0.00261781					35.04	0.00380409
		35.06	0.00237655					35.06	0.00261781					35.06	0.00380409
		35.08	0.00238072					35.08	0.00262228					35.08	0.00380996
		35.1	0.00238489					35.1	0.00262228					35.1	0.00381583
		35.12	0.00238489					35.12	0.00262228					35.12	0.0038217
		35.14	0.00238905					35.14	0.00262675					35.14	0.0038217
		35.16	0.00238905					35.16	0.00262675					35.16	0.00382757
		35.18	0.00239322					35.18	0.00262675					35.18	0.00383344
		35.2	0.00239739					35.2	0.00262675					35.2	0.00383344
		35.22	0.00239739					35.22	0.00263122					35.22	0.00383931
		35.24	0.00240156					35.24	0.00263122					35.24	0.00384518
		35.26	0.00240156					35.26	0.00263122					35.26	0.00384518
		35.28	0.00240573					35.28	0.00263122					35.28	0.00385105
		35.3	0.00240573					35.3	0.00263568					35.3	0.00385693
		35.32	0.0024099					35.32	0.00263568					35.32	0.00385693
		35.34	0.00241407					35.34	0.00263568					35.34	0.0038628
		35.36	0.00241407					35.36	0.00263568					35.36	0.00386867
		35.38	0.00241824					35.38	0.00264015					35.38	0.00387454
		35.4	0.00241824					35.4	0.00264015					35.4	0.00387454
		35.42	0.00242241					35.42	0.00264015					35.42	0.00388041
		35.44	0.00242241					35.44	0.00264015					35.44	0.00388628
		35.46	0.00242658					35.46	0.00264462					35.46	0.00388628
		35.48	0.00242658					35.48	0.00264462					35.48	0.00389215
		35.5	0.00243075					35.5	0.00264462					35.5	0.00389802
		35.52	0.00243492					35.52	0.00264909					35.52	0.00389802
		35.54	0.00243492					35.54	0.00264909					35.54	0.00390389
		35.56	0.00243909					35.56	0.00264909					35.56	0.00390976
		35.58	0.00243909					35.58	0.00264909					35.58	0.00390976
		35.6	0.00244326					35.6	0.00265355					35.6	0.00391563
		35.62	0.00244326					35.62	0.00265355					35.62	0.0039215
		35.64	0.00244743					35.64	0.00265355					35.64	0.0039215
		35.66	0.00244743					35.66	0.00265355					35.66	0.00392737
		35.68	0.0024516					35.68	0.00265802					35.68	0.00393324
		35.7	0.0024516					35.7	0.00265802					35.7	0.00393911
		35.72	0.00245576					35.72	0.00265802					35.72	0.00393911
		35.74	0.00245576					35.74	0.00265802					35.74	0.00394498
		35.76	0.00245993					35.76	0.00266249					35.76	0.00395085
		35.78	0.00245993					35.78	0.00266249					35.78	0.00395085
		35.8	0.0024641					35.8	0.00266249					35.8	0.00395672
		35.82	0.00246827					35.82	0.00266695					35.82	0.00396259
		35.84	0.00246827					35.84	0.00266695					35.84	0.00396259
		35.86	0.00247244					35.86	0.00266695					35.86	0.00396846
		35.88	0.00247244					35.88	0.00266695					35.88	0.00397434
		35.9	0.00247661					35.9	0.00267142					35.9	0.00397434
		35.92	0.00247661					35.92	0.00267142					35.92	0.00398021
		35.94	0.00248078					35.94	0.00267142					35.94	0.00398608
		35.96	0.00248078					35.96	0.00267142					35.96	0.00398608
		35.98	0.00248495					35.98	0.00267589					35.98	0.00399195
		36	0.00248495					36	0.00267589					36	0.00399782
		36.02	0.00248912					36.02	0.00267589					36.02	0.00399782
		36.04	0.00248912					36.04	0.00267589					36.04	0.00400369
		36.06	0.00249329					36.06	0.00268036					36.06	0.00400956
		36.08	0.00249329					36.08	0.00268036					36.08	0.00400956
		36.1	0.00249746					36.1	0.00268036					36.1	0.00401543
		36.12	0.00249746					36.12	0.00268482					36.12	0.0040213
		36.14	0.00250163					36.14	0.00268482					36.14	0.0040213
		36.16	0.00250163					36.16	0.00268482					36.16	0.00402717
		36.18	0.0025058					36.18	0.00268482					36.18	0.00403304
		36.2	0.0025058					36.2	0.00268929					36.2	0.00403304
		36.22	0.00250997					36.22	0.00268929					36.22	0.00403891
		36.24	0.00250997					36.24	0.00268929					36.24	0.00404478
		36.26	0.00251414					36.26	0.00269376					36.26	0.00404478
		36.28	0.00251414					36.28	0.00269376					36.28	0.00405065
		36.3	0.00251414					36.3	0.00269376					36.3	0.00405652
		36.32	0.00251831					36.32	0.00269376					36.32	0.00406239
		36.34	0.00251831					36.34	0.00269823					36.34	0.00406239
		36.36	0.00252247					36.36	0.00269823					36.36	0.00406826
		36.38	0.00252247					36.38	0.00269823					36.38	0.00407413
		36.4	0.00252664					36.4	0.00270269					36.4	0.00407413
		36.42	0.00252664					36.42	0.00270269					36.42	0.00408
		36.44	0.00253081					36.44	0.00270269					36.44	0.00408587
		36.46	0.00253081					36.46	0.00270269					36.46	0.00408587
		36.48	0.00253498					36.48	0.00270716					36.48	0.00409175
		36.5	0.00253498					36.5	0.00270716					36.5	0.00409762
		36.52	0.00253915					36.52	0.00270716					36.52	0.00409762
		36.54	0.00253915					36.54	0.00271163					36.54	0.00410349
		36.56	0.00254332					36.56	0.00271163					36.56	0.00410936
		36.58	0.00254332					36.58	0.00271163					36.58	0.00410936
		36.6	0.00254332					36.6	0.00271163					36.6	0.00411523
		36.62	0.00254749					36.62	0.00271609					36.62	0.0041211
		36.64	0.00254749					36.64	0.00271609					36.64	0.0041211
		36.66	0.00255166					36.66	0.00271609					36.66	0.00412697
		36.68	0.00255166					36.68	0.00272056					36.68	0.00413284
		36.7	0.00255583					36.7	0.00272056					36.7	0.00413284
		36.72	0.00255583					36.72	0.00272056					36.72	0.00413871
		36.74	0.00256					36.74	0.00272503					36.74	0.00414458
		36.76	0.00256					36.76	0.00272503					36.76	0.00414458
		36.78	0.00256					36.78	0.00272503					36.78	0.00415045
		36.8	0.00256417					36.8	0.00272503					36.8	0.00415632
		36.82	0.00256417					36.82	0.0027295					36.82	0.00416219
		36.84	0.00256834					36.84	0.0027295					36.84	0.00416219
		36.86	0.00256834					36.86	0.0027295					36.86	0.00416806
		36.88	0.00257251					36.88	0.00273396					36.88	0.00417393
		36.9	0.00257251					36.9	0.00273396					36.9	0.00417393
		36.92	0.00257251					36.92	0.00273396					36.92	0.0041798
		36.94	0.00257668					36.94	0.00273843					36.94	0.00418567
		36.96	0.00257668					36.96	0.00273843					36.96	0.00418567
		36.98	0.00258085					36.98	0.00273843					36.98	0.00419154
		37	0.00258085					37	0.00273843					37	0.00419741
		37.02	0.00258502					37.02	0.0027429					37.02	0.00419741
		37.04	0.00258502					37.04	0.0027429					37.04	0.00420329
		37.06	0.00258502					37.06	0.0027429					37.06	0.00420916
		37.08	0.00258918					37.08	0.00274736					37.08	0.00420916
		37.1	0.00258918					37.1	0.00274736					37.1	0.00421503
		37.12	0.00259335					37.12	0.00274736					37.12	0.0042209
		37.14	0.00259335					37.14	0.00275183					37.14	0.0042209
		37.16	0.00259752					37.16	0.00275183					37.16	0.00422677
		37.18	0.00259752					37.18	0.00275183					37.18	0.00423264
		37.2	0.00259752					37.2	0.0027563					37.2	0.00423851
		37.22	0.00260169					37.22	0.0027563					37.22	0.00423851
		37.24	0.00260169					37.24	0.0027563					37.24	0.00424438
		37.26	0.00260586					37.26	0.00276077					37.26	0.00425025
		37.28	0.00260586					37.28	0.00276077					37.28	0.00425025
		37.3	0.00260586					37.3	0.00276077					37.3	0.00425612
		37.32	0.00261003					37.32	0.00276523					37.32	0.00426199
		37.34	0.00261003					37.34	0.00276523					37.34	0.00426199
		37.36	0.0026142					37.36	0.00276523					37.36	0.00426786
		37.38	0.0026142					37.38	0.0027697					37.38	0.00427373
		37.4	0.0026142					37.4	0.0027697					37.4	0.0042796
		37.42	0.00261837					37.42	0.0027697					37.42	0.0042796
		37.44	0.00261837					37.44	0.00277417					37.44	0.00428547
		37.46	0.00262254					37.46	0.00277417					37.46	0.00429134
		37.48	0.00262254					37.48	0.00277417					37.48	0.00429134
		37.5	0.00262254					37.5	0.00277864					37.5	0.00429721
		37.52	0.00262671					37.52	0.00277864					37.52	0.00430308
		37.54	0.00262671					37.54	0.00277864					37.54	0.00430308
		37.56	0.00263088					37.56	0.0027831					37.56	0.00430895
		37.58	0.00263088					37.58	0.0027831					37.58	0.00431482
		37.6	0.00263088					37.6	0.0027831					37.6	0.0043207
		37.62	0.00263505					37.62	0.00278757					37.62	0.0043207
		37.64	0.00263505					37.64	0.00278757					37.64	0.00432657
		37.66	0.00263505					37.66	0.00278757					37.66	0.00433244
		37.68	0.00263922					37.68	0.00279204					37.68	0.00433244
		37.7	0.00263922					37.7	0.00279204					37.7	0.00433831
		37.72	0.00264339					37.72	0.00279204					37.72	0.00434418
		37.74	0.00264339					37.74	0.0027965					37.74	0.00435005
		37.76	0.00264339					37.76	0.0027965					37.76	0.00435005
		37.78	0.00264756					37.78	0.0027965					37.78	0.00435592
		37.8	0.00264756					37.8	0.00280097					37.8	0.00436179
		37.82	0.00265173					37.82	0.00280097					37.82	0.00436179
		37.84	0.00265173					37.84	0.00280544					37.84	0.00436766
		37.86	0.00265173					37.86	0.00280544					37.86	0.00437353
		37.88	0.0026559					37.88	0.00280544					37.88	0.0043794
		37.9	0.0026559					37.9	0.00280991					37.9	0.0043794
		37.92	0.0026559					37.92	0.00280991					37.92	0.00438527
		37.94	0.00266006					37.94	0.00280991					37.94	0.00439114
		37.96	0.00266006					37.96	0.00281437					37.96	0.00439114
		37.98	0.00266006					37.98	0.00281437					37.98	0.00439701
		38	0.00266423					38	0.00281437					38	0.00440288
		38.02	0.00266423					38.02	0.00281884					38.02	0.00440875
		38.04	0.0026684					38.04	0.00281884					38.04	0.00440875
		38.06	0.0026684					38.06	0.00282331					38.06	0.00441462
		38.08	0.0026684					38.08	0.00282331					38.08	0.00442049
		38.1	0.00267257					38.1	0.00282331					38.1	0.00442049
		38.12	0.00267257					38.12	0.00282778					38.12	0.00442636
		38.14	0.00267257					38.14	0.00282778					38.14	0.00443224
		38.16	0.00267674					38.16	0.00282778					38.16	0.00443811
		38.18	0.00267674					38.18	0.00283224					38.18	0.00443811
		38.2	0.00268091					38.2	0.00283224					38.2	0.00444398
		38.22	0.00268091					38.22	0.00283671					38.22	0.00444985
		38.24	0.00268091					38.24	0.00283671					38.24	0.00445572
		38.26	0.00268508					38.26	0.00283671					38.26	0.00445572
		38.28	0.00268508					38.28	0.00284118					38.28	0.00446159
		38.3	0.00268508					38.3	0.00284118					38.3	0.00446746
		38.32	0.00268925					38.32	0.00284564					38.32	0.00447333
		38.34	0.00268925					38.34	0.00284564					38.34	0.00447333
		38.36	0.00268925					38.36	0.00284564					38.36	0.0044792
		38.38	0.00269342					38.38	0.00285011					38.38	0.00448507
		38.4	0.00269342					38.4	0.00285011					38.4	0.00449094
		38.42	0.00269759					38.42	0.00285011					38.42	0.00449094
		38.44	0.00269759					38.44	0.00285458					38.44	0.00449681
		38.46	0.00269759					38.46	0.00285458					38.46	0.00450268
		38.48	0.00270176					38.48	0.00285905					38.48	0.00450855
		38.5	0.00270176					38.5	0.00285905					38.5	0.00450855
		38.52	0.00270176					38.52	0.00285905					38.52	0.00451442
		38.54	0.00270593					38.54	0.00286351					38.54	0.00452029
		38.56	0.00270593					38.56	0.00286351					38.56	0.00452616
		38.58	0.00270593					38.58	0.00286798					38.58	0.00452616
		38.6	0.0027101					38.6	0.00286798					38.6	0.00453203
		38.62	0.0027101					38.62	0.00286798					38.62	0.0045379
		38.64	0.0027101					38.64	0.00287245					38.64	0.00454377
		38.66	0.00271427					38.66	0.00287245					38.66	0.00454377
		38.68	0.00271427					38.68	0.00287692					38.68	0.00454965
		38.7	0.00271427					38.7	0.00287692					38.7	0.00455552
		38.72	0.00271844					38.72	0.00288138					38.72	0.00456139
		38.74	0.00271844					38.74	0.00288138					38.74	0.00456139
		38.76	0.00272261					38.76	0.00288138					38.76	0.00456726
		38.78	0.00272261					38.78	0.00288585					38.78	0.00457313
		38.8	0.00272261					38.8	0.00288585					38.8	0.004579
		38.82	0.00272677					38.82	0.00289032					38.82	0.004579
		38.84	0.00272677					38.84	0.00289032					38.84	0.00458487
		38.86	0.00272677					38.86	0.00289032					38.86	0.00459074
		38.88	0.00273094					38.88	0.00289478					38.88	0.00459661
		38.9	0.00273094					38.9	0.00289478					38.9	0.00459661
		38.92	0.00273094					38.92	0.00289925					38.92	0.00460248
		38.94	0.00273511					38.94	0.00289925					38.94	0.00460835
		38.96	0.00273511					38.96	0.00290372					38.96	0.00461422
		38.98	0.00273511					38.98	0.00290372					38.98	0.00462009
		39	0.00273928					39	0.00290372					39	0.00462009
		39.02	0.00273928					39.02	0.00290819					39.02	0.00462596
		39.04	0.00274345					39.04	0.00290819					39.04	0.00463183
		39.06	0.00274345					39.06	0.00291265					39.06	0.0046377
		39.08	0.00274345					39.08	0.00291265					39.08	0.0046377
		39.1	0.00274762					39.1	0.00291712					39.1	0.00464357
		39.12	0.00274762					39.12	0.00291712					39.12	0.00464944
		39.14	0.00274762					39.14	0.00291712					39.14	0.00465531
		39.16	0.00275179					39.16	0.00292159					39.16	0.00466118
		39.18	0.00275179					39.18	0.00292159					39.18	0.00466118
		39.2	0.00275179					39.2	0.00292606					39.2	0.00466706
		39.22	0.00275596					39.22	0.00292606					39.22	0.00467293
		39.24	0.00275596					39.24	0.00293052					39.24	0.0046788
		39.26	0.00275596					39.26	0.00293052					39.26	0.0046788
		39.28	0.00276013					39.28	0.00293052					39.28	0.00468467
		39.3	0.00276013					39.3	0.00293499					39.3	0.00469054
		39.32	0.00276013					39.32	0.00293499					39.32	0.00469641
		39.34	0.0027643					39.34	0.00293946					39.34	0.00470228
		39.36	0.0027643					39.36	0.00293946					39.36	0.00470228
		39.38	0.00276847					39.38	0.00294392					39.38	0.00470815
		39.4	0.00276847					39.4	0.00294392					39.4	0.00471402
		39.42	0.00276847					39.42	0.00294839					39.42	0.00471989
		39.44	0.00277264					39.44	0.00294839					39.44	0.00472576
		39.46	0.00277264					39.46	0.00295286					39.46	0.00472576
		39.48	0.00277264					39.48	0.00295286					39.48	0.00473163
		39.5	0.00277681					39.5	0.00295286					39.5	0.0047375
		39.52	0.00277681					39.52	0.00295733					39.52	0.00474337
		39.54	0.00277681					39.54	0.00295733					39.54	0.00474337
		39.56	0.00278098					39.56	0.00296179					39.56	0.00474924
		39.58	0.00278098					39.58	0.00296179					39.58	0.00475511
		39.6	0.00278098					39.6	0.00296626					39.6	0.00476098
		39.62	0.00278515					39.62	0.00296626					39.62	0.00476685
		39.64	0.00278515					39.64	0.00297073					39.64	0.00476685
		39.66	0.00278932					39.66	0.00297073					39.66	0.00477272
		39.68	0.00278932					39.68	0.0029752					39.68	0.0047786
		39.7	0.00278932					39.7	0.0029752					39.7	0.00478447
		39.72	0.00279348					39.72	0.0029752					39.72	0.00479034
		39.74	0.00279348					39.74	0.00297966					39.74	0.00479034
		39.76	0.00279348					39.76	0.00297966					39.76	0.00479621
		39.78	0.00279765					39.78	0.00298413					39.78	0.00480208
		39.8	0.00279765					39.8	0.00298413					39.8	0.00480795
		39.82	0.00279765					39.82	0.0029886					39.82	0.00481382
		39.84	0.00280182					39.84	0.0029886					39.84	0.00481382
		39.86	0.00280182					39.86	0.00299306					39.86	0.00481969
[truncated: 23,007 more rows]

## Sheet: Fig 3b
Figure 3b
Data
[Fe2S2]+, 1				[Fe2Se2]+, 2				[Fe2Te2]+, 3
	PVDOS (cm)				PVDOS (cm)				PVDOS (cm)
Energy (cm-1)	x axis	y axis	z axis	Energy (cm-1)	x axis	y axis	z axis	Energy (cm-1)	x axis	y axis	z axis
0	7.65106e-05	0.000156937	0.000151412	0	7.77473e-05	0.000160353	0.000151972	0	0.000121631	0.000188723	0.000200983
0.02	7.65394e-05	0.000157038	0.000151519	0.02	7.77777e-05	0.000160457	0.000152076	0.02	0.000121685	0.000188847	0.000201115
0.04	7.65682e-05	0.000157139	0.000151626	0.04	7.78085e-05	0.000160561	0.00015218	0.04	0.000121739	0.000188971	0.000201246
0.06	7.65969e-05	0.00015724	0.000151733	0.06	7.78389e-05	0.000160666	0.000152284	0.06	0.000121793	0.000189095	0.000201378
0.08	7.66257e-05	0.000157342	0.00015184	0.08	7.78697e-05	0.000160771	0.000152389	0.08	0.000121846	0.000189219	0.00020151
0.1	7.66545e-05	0.000157443	0.000151948	0.1	7.79001e-05	0.000160876	0.000152493	0.1	0.0001219	0.000189344	0.000201642
0.12	7.66832e-05	0.000157545	0.000152056	0.12	7.79309e-05	0.000160981	0.000152598	0.12	0.000121954	0.000189468	0.000201774
0.14	7.6712e-05	0.000157646	0.000152164	0.14	7.79613e-05	0.000161086	0.000152703	0.14	0.000122008	0.000189593	0.000201907
0.16	7.67408e-05	0.000157748	0.000152272	0.16	7.79921e-05	0.000161192	0.000152808	0.16	0.000122062	0.000189718	0.000202039
0.18	7.67695e-05	0.00015785	0.00015238	0.18	7.80225e-05	0.000161297	0.000152913	0.18	0.000122116	0.000189843	0.000202172
0.2	7.67983e-05	0.000157952	0.000152488	0.2	7.80533e-05	0.000161403	0.000153019	0.2	0.00012217	0.000189969	0.000202305
0.22	7.68275e-05	0.000158055	0.000152596	0.22	7.80841e-05	0.000161508	0.000153124	0.22	0.000122224	0.000190094	0.000202438
0.24	7.68563e-05	0.000158158	0.000152705	0.24	7.8115e-05	0.000161614	0.00015323	0.24	0.000122279	0.000190219	0.000202571
0.26	7.6885e-05	0.00015826	0.000152814	0.26	7.81458e-05	0.00016172	0.000153336	0.26	0.000122333	0.000190345	0.000202705
0.28	7.69142e-05	0.000158363	0.000152923	0.28	7.81762e-05	0.000161826	0.000153442	0.28	0.000122387	0.000190471	0.000202838
0.3	7.6943e-05	0.000158466	0.000153032	0.3	7.8207e-05	0.000161932	0.000153548	0.3	0.000122441	0.000190597	0.000202972
0.32	7.69722e-05	0.000158569	0.000153142	0.32	7.82378e-05	0.000162039	0.000153654	0.32	0.000122496	0.000190723	0.000203107
0.34	7.70009e-05	0.000158672	0.000153251	0.34	7.82691e-05	0.000162145	0.00015376	0.34	0.00012255	0.000190849	0.000203241
0.36	7.70301e-05	0.000158775	0.000153361	0.36	7.82999e-05	0.000162252	0.000153867	0.36	0.000122604	0.000190976	0.000203375
0.38	7.70593e-05	0.000158879	0.000153471	0.38	7.83307e-05	0.000162359	0.000153974	0.38	0.000122659	0.000191102	0.000203509
0.4	7.70881e-05	0.000158982	0.000153581	0.4	7.83615e-05	0.000162465	0.000154081	0.4	0.000122714	0.000191229	0.000203644
0.42	7.71173e-05	0.000159086	0.000153691	0.42	7.83924e-05	0.000162572	0.000154187	0.42	0.000122768	0.000191356	0.000203779
0.44	7.71465e-05	0.00015919	0.000153801	0.44	7.84236e-05	0.000162679	0.000154295	0.44	0.000122823	0.000191483	0.000203915
0.46	7.71756e-05	0.000159294	0.000153912	0.46	7.84545e-05	0.000162787	0.000154402	0.46	0.000122877	0.00019161	0.00020405
0.48	7.72048e-05	0.000159398	0.000154023	0.48	7.84857e-05	0.000162894	0.00015451	0.48	0.000122932	0.000191737	0.000204185
0.5	7.7234e-05	0.000159503	0.000154134	0.5	7.85166e-05	0.000163001	0.000154617	0.5	0.000122987	0.000191865	0.000204321
0.52	7.72632e-05	0.000159607	0.000154245	0.52	7.85478e-05	0.000163109	0.000154725	0.52	0.000123042	0.000191993	0.000204456
0.54	7.72924e-05	0.000159712	0.000154356	0.54	7.85787e-05	0.000163217	0.000154833	0.54	0.000123096	0.000192121	0.000204593
0.56	7.73216e-05	0.000159817	0.000154467	0.56	7.86099e-05	0.000163325	0.000154941	0.56	0.000123151	0.000192249	0.000204729
0.58	7.73508e-05	0.000159922	0.000154579	0.58	7.86408e-05	0.000163433	0.000155049	0.58	0.000123206	0.000192377	0.000204865
0.6	7.73799e-05	0.000160027	0.000154691	0.6	7.8672e-05	0.000163541	0.000155157	0.6	0.000123261	0.000192505	0.000205002
0.62	7.74091e-05	0.000160132	0.000154803	0.62	7.87033e-05	0.00016365	0.000155266	0.62	0.000123316	0.000192633	0.000205138
0.64	7.74387e-05	0.000160237	0.000154915	0.64	7.87346e-05	0.000163758	0.000155374	0.64	0.000123371	0.000192762	0.000205275
0.66	7.74679e-05	0.000160343	0.000155027	0.66	7.87658e-05	0.000163866	0.000155483	0.66	0.000123426	0.000192891	0.000205412
0.68	7.74971e-05	0.000160448	0.00015514	0.68	7.87971e-05	0.000163975	0.000155592	0.68	0.000123481	0.000193019	0.000205549
0.7	7.75267e-05	0.000160554	0.000155252	0.7	7.88284e-05	0.000164084	0.000155701	0.7	0.000123537	0.000193149	0.000205687
0.72	7.75559e-05	0.00016066	0.000155365	0.72	7.88596e-05	0.000164193	0.00015581	0.72	0.000123592	0.000193278	0.000205824
0.74	7.75855e-05	0.000160766	0.000155478	0.74	7.88909e-05	0.000164302	0.00015592	0.74	0.000123647	0.000193407	0.000205962
0.76	7.76151e-05	0.000160873	0.000155592	0.76	7.89222e-05	0.000164411	0.00015603	0.76	0.000123702	0.000193537	0.0002061
0.78	7.76443e-05	0.000160979	0.000155705	0.78	7.89535e-05	0.000164521	0.000156139	0.78	0.000123758	0.000193667	0.000206239
0.8	7.76739e-05	0.000161086	0.000155818	0.8	7.89847e-05	0.00016463	0.000156249	0.8	0.000123813	0.000193797	0.000206377
0.82	7.77035e-05	0.000161192	0.000155932	0.82	7.90164e-05	0.00016474	0.000156359	0.82	0.000123869	0.000193926	0.000206515
0.84	7.77327e-05	0.000161299	0.000156047	0.84	7.90477e-05	0.00016485	0.000156469	0.84	0.000123924	0.000194057	0.000206654
0.86	7.77623e-05	0.000161406	0.00015616	0.86	7.90794e-05	0.00016496	0.00015658	0.86	0.00012398	0.000194187	0.000206793
0.88	7.77919e-05	0.000161513	0.000156275	0.88	7.91107e-05	0.00016507	0.00015669	0.88	0.000124036	0.000194317	0.000206932
0.9	7.78215e-05	0.000161621	0.000156389	0.9	7.91424e-05	0.00016518	0.000156801	0.9	0.000124091	0.000194448	0.000207072
0.92	7.78511e-05	0.000161728	0.000156504	0.92	7.91737e-05	0.00016529	0.000156912	0.92	0.000124147	0.000194579	0.000207211
0.94	7.78807e-05	0.000161836	0.000156619	0.94	7.92054e-05	0.000165401	0.000157023	0.94	0.000124202	0.00019471	0.000207351
0.96	7.79103e-05	0.000161943	0.000156734	0.96	7.92367e-05	0.000165512	0.000157134	0.96	0.000124258	0.000194842	0.00020749
0.98	7.79399e-05	0.000162051	0.000156849	0.98	7.92684e-05	0.000165622	0.000157245	0.98	0.000124314	0.000194973	0.000207631
1	7.79699e-05	0.000162159	0.000156965	1	7.93001e-05	0.000165733	0.000157357	1	0.00012437	0.000195104	0.000207771
1.02	7.79995e-05	0.000162268	0.00015708	1.02	7.93318e-05	0.000165844	0.000157469	1.02	0.000124426	0.000195236	0.000207911
1.04	7.80291e-05	0.000162376	0.000157196	1.04	7.93636e-05	0.000165956	0.00015758	1.04	0.000124482	0.000195368	0.000208052
1.06	7.80591e-05	0.000162484	0.000157312	1.06	7.93953e-05	0.000166067	0.000157692	1.06	0.000124538	0.0001955	0.000208193
1.08	7.80887e-05	0.000162593	0.000157428	1.08	7.9427e-05	0.000166178	0.000157805	1.08	0.000124594	0.000195632	0.000208334
1.1	7.81183e-05	0.000162702	0.000157545	1.1	7.94587e-05	0.00016629	0.000157917	1.1	0.00012465	0.000195764	0.000208475
1.12	7.81484e-05	0.000162811	0.000157661	1.12	7.94904e-05	0.000166401	0.000158029	1.12	0.000124706	0.000195897	0.000208616
1.14	7.8178e-05	0.00016292	0.000157778	1.14	7.95221e-05	0.000166514	0.000158142	1.14	0.000124762	0.000196029	0.000208758
1.16	7.8208e-05	0.00016303	0.000157895	1.16	7.95539e-05	0.000166625	0.000158254	1.16	0.000124819	0.000196162	0.0002089
1.18	7.8238e-05	0.000163139	0.000158012	1.18	7.9586e-05	0.000166737	0.000158367	1.18	0.000124875	0.000196295	0.000209042
1.2	7.82676e-05	0.000163249	0.000158129	1.2	7.96177e-05	0.00016685	0.000158481	1.2	0.000124931	0.000196428	0.000209184
1.22	7.82976e-05	0.000163358	0.000158247	1.22	7.96495e-05	0.000166963	0.000158594	1.22	0.000124988	0.000196561	0.000209326
1.24	7.83276e-05	0.000163468	0.000158364	1.24	7.96816e-05	0.000167075	0.000158707	1.24	0.000125044	0.000196695	0.000209469
1.26	7.83577e-05	0.000163579	0.000158482	1.26	7.97133e-05	0.000167188	0.000158821	1.26	0.000125101	0.000196828	0.000209611
1.28	7.83877e-05	0.000163689	0.0001586	1.28	7.97455e-05	0.000167301	0.000158935	1.28	0.000125157	0.000196962	0.000209754
1.3	7.84177e-05	0.000163799	0.000158719	1.3	7.97772e-05	0.000167414	0.000159049	1.3	0.000125214	0.000197096	0.000209898
1.32	7.84477e-05	0.00016391	0.000158837	1.32	7.98094e-05	0.000167527	0.000159163	1.32	0.00012527	0.00019723	0.000210041
1.34	7.84777e-05	0.00016402	0.000158956	1.34	7.98416e-05	0.00016764	0.000159277	1.34	0.000125327	0.000197365	0.000210184
1.36	7.85078e-05	0.000164131	0.000159075	1.36	7.98733e-05	0.000167753	0.000159391	1.36	0.000125384	0.000197499	0.000210328
1.38	7.85378e-05	0.000164243	0.000159194	1.38	7.99054e-05	0.000167867	0.000159506	1.38	0.00012544	0.000197634	0.000210472
1.4	7.85678e-05	0.000164354	0.000159313	1.4	7.99376e-05	0.000167981	0.000159621	1.4	0.000125497	0.000197769	0.000210616
1.42	7.85982e-05	0.000164465	0.000159433	1.42	7.99698e-05	0.000168095	0.000159736	1.42	0.000125554	0.000197904	0.000210761
1.44	7.86283e-05	0.000164577	0.000159552	1.44	8.00019e-05	0.000168208	0.000159851	1.44	0.000125611	0.000198039	0.000210905
1.46	7.86583e-05	0.000164688	0.000159672	1.46	8.00341e-05	0.000168323	0.000159966	1.46	0.000125668	0.000198174	0.00021105
1.48	7.86887e-05	0.0001648	0.000159792	1.48	8.00663e-05	0.000168437	0.000160082	1.48	0.000125725	0.000198309	0.000211195
1.5	7.87187e-05	0.000164912	0.000159912	1.5	8.00984e-05	0.000168552	0.000160197	1.5	0.000125782	0.000198445	0.00021134
1.52	7.87492e-05	0.000165024	0.000160032	1.52	8.01306e-05	0.000168666	0.000160313	1.52	0.000125839	0.000198581	0.000211485
1.54	7.87796e-05	0.000165137	0.000160153	1.54	8.01632e-05	0.000168781	0.000160429	1.54	0.000125896	0.000198717	0.000211631
1.56	7.88096e-05	0.000165249	0.000160274	1.56	8.01954e-05	0.000168896	0.000160545	1.56	0.000125953	0.000198853	0.000211776
1.58	7.88401e-05	0.000165362	0.000160395	1.58	8.02275e-05	0.000169011	0.000160661	1.58	0.00012601	0.000198989	0.000211922
1.6	7.88705e-05	0.000165475	0.000160516	1.6	8.02601e-05	0.000169126	0.000160778	1.6	0.000126067	0.000199126	0.000212069
1.62	7.89005e-05	0.000165588	0.000160637	1.62	8.02923e-05	0.000169241	0.000160894	1.62	0.000126125	0.000199263	0.000212215
1.64	7.89309e-05	0.000165701	0.000160759	1.64	8.03249e-05	0.000169357	0.000161011	1.64	0.000126183	0.0001994	0.000212361
1.66	7.89614e-05	0.000165814	0.000160881	1.66	8.03571e-05	0.000169473	0.000161128	1.66	0.00012624	0.000199536	0.000212508
1.68	7.89918e-05	0.000165928	0.000161003	1.68	8.03897e-05	0.000169588	0.000161245	1.68	0.000126297	0.000199674	0.000212655
1.7	7.90223e-05	0.000166041	0.000161125	1.7	8.04218e-05	0.000169704	0.000161362	1.7	0.000126355	0.000199811	0.000212802
1.72	7.90527e-05	0.000166155	0.000161247	1.72	8.04545e-05	0.00016982	0.00016148	1.72	0.000126412	0.000199948	0.000212949
1.74	7.90831e-05	0.000166269	0.00016137	1.74	8.04871e-05	0.000169936	0.000161598	1.74	0.00012647	0.000200086	0.000213097
1.76	7.9114e-05	0.000166383	0.000161493	1.76	8.05197e-05	0.000170053	0.000161715	1.76	0.000126528	0.000200224	0.000213245
1.78	7.91444e-05	0.000166498	0.000161616	1.78	8.05523e-05	0.00017017	0.000161834	1.78	0.000126585	0.000200362	0.000213392
1.8	7.91749e-05	0.000166612	0.000161739	1.8	8.05849e-05	0.000170286	0.000161952	1.8	0.000126643	0.0002005	0.000213541
1.82	7.92053e-05	0.000166727	0.000161862	1.82	8.06175e-05	0.000170403	0.00016207	1.82	0.000126701	0.000200639	0.000213689
1.84	7.92361e-05	0.000166841	0.000161986	1.84	8.06501e-05	0.00017052	0.000162188	1.84	0.000126758	0.000200777	0.000213837
1.86	7.92666e-05	0.000166957	0.00016211	1.86	8.06827e-05	0.000170637	0.000162307	1.86	0.000126817	0.000200916	0.000213987
1.88	7.92974e-05	0.000167072	0.000162234	1.88	8.07153e-05	0.000170754	0.000162426	1.88	0.000126875	0.000201055	0.000214136
1.9	7.93279e-05	0.000167187	0.000162358	1.9	8.0748e-05	0.000170872	0.000162545	1.9	0.000126933	0.000201194	0.000214285
1.92	7.93587e-05	0.000167303	0.000162482	1.92	8.0781e-05	0.000170989	0.000162665	1.92	0.00012699	0.000201333	0.000214434
1.94	7.93892e-05	0.000167418	0.000162607	1.94	8.08136e-05	0.000171107	0.000162784	1.94	0.000127048	0.000201473	0.000214584
1.96	7.942e-05	0.000167534	0.000162732	1.96	8.08462e-05	0.000171225	0.000162904	1.96	0.000127107	0.000201613	0.000214733
1.98	7.94509e-05	0.00016765	0.000162857	1.98	8.08793e-05	0.000171343	0.000163023	1.98	0.000127165	0.000201752	0.000214884
2	7.94817e-05	0.000167766	0.000162982	2	8.09119e-05	0.000171461	0.000163143	2	0.000127223	0.000201892	0.000215034
2.02	7.95126e-05	0.000167883	0.000163108	2.02	8.0945e-05	0.000171579	0.000163263	2.02	0.000127281	0.000202032	0.000215184
2.04	7.95434e-05	0.000167999	0.000163233	2.04	8.0978e-05	0.000171698	0.000163383	2.04	0.00012734	0.000202173	0.000215335
2.06	7.95743e-05	0.000168116	0.000163359	2.06	8.10106e-05	0.000171817	0.000163504	2.06	0.000127398	0.000202314	0.000215486
2.08	7.96051e-05	0.000168233	0.000163486	2.08	8.10437e-05	0.000171935	0.000163625	2.08	0.000127456	0.000202454	0.000215637
2.1	7.9636e-05	0.00016835	0.000163612	2.1	8.10767e-05	0.000172054	0.000163746	2.1	0.000127515	0.000202595	0.000215788
2.12	7.96668e-05	0.000168467	0.000163738	2.12	8.11098e-05	0.000172174	0.000163866	2.12	0.000127574	0.000202736	0.00021594
2.14	7.96977e-05	0.000168584	0.000163865	2.14	8.11429e-05	0.000172293	0.000163988	2.14	0.000127632	0.000202877	0.000216091
2.16	7.97286e-05	0.000168702	0.000163992	2.16	8.11759e-05	0.000172412	0.000164109	2.16	0.000127691	0.000203019	0.000216243
2.18	7.97598e-05	0.000168819	0.000164119	2.18	8.1209e-05	0.000172532	0.000164231	2.18	0.000127749	0.00020316	0.000216395
2.2	7.97907e-05	0.000168937	0.000164246	2.2	8.1242e-05	0.000172652	0.000164352	2.2	0.000127808	0.000203302	0.000216548
2.22	7.98215e-05	0.000169055	0.000164374	2.22	8.12751e-05	0.000172771	0.000164474	2.22	0.000127867	0.000203444	0.0002167
2.24	7.98528e-05	0.000169174	0.000164502	2.24	8.13082e-05	0.000172891	0.000164596	2.24	0.000127925	0.000203586	0.000216853
2.26	7.98837e-05	0.000169292	0.00016463	2.26	8.13412e-05	0.000173012	0.000164719	2.26	0.000127985	0.000203728	0.000217006
2.28	7.99149e-05	0.000169411	0.000164758	2.28	8.13747e-05	0.000173132	0.000164841	2.28	0.000128043	0.000203871	0.00021716
2.3	7.99458e-05	0.000169529	0.000164886	2.3	8.14078e-05	0.000173252	0.000164964	2.3	0.000128102	0.000204014	0.000217313
2.32	7.9977e-05	0.000169648	0.000165015	2.32	8.14408e-05	0.000173373	0.000165087	2.32	0.000128161	0.000204157	0.000217467
2.34	8.00083e-05	0.000169768	0.000165144	2.34	8.14743e-05	0.000173494	0.00016521	2.34	0.000128221	0.0002043	0.00021762
2.36	8.00396e-05	0.000169887	0.000165273	2.36	8.15074e-05	0.000173615	0.000165333	2.36	0.000128279	0.000204443	0.000217775
2.38	8.00709e-05	0.000170006	0.000165402	2.38	8.15409e-05	0.000173736	0.000165456	2.38	0.000128339	0.000204587	0.000217929
2.4	8.01017e-05	0.000170126	0.000165532	2.4	8.15744e-05	0.000173857	0.00016558	2.4	0.000128398	0.00020473	0.000218084
2.42	8.0133e-05	0.000170246	0.000165662	2.42	8.16075e-05	0.000173979	0.000165704	2.42	0.000128457	0.000204874	0.000218238
2.44	8.01643e-05	0.000170366	0.000165791	2.44	8.1641e-05	0.0001741	0.000165827	2.44	0.000128517	0.000205018	0.000218393
2.46	8.01955e-05	0.000170486	0.000165921	2.46	8.16745e-05	0.000174222	0.000165952	2.46	0.000128576	0.000205162	0.000218549
2.48	8.02272e-05	0.000170606	0.000166052	2.48	8.1708e-05	0.000174344	0.000166076	2.48	0.000128635	0.000205306	0.000218704
2.5	8.02585e-05	0.000170727	0.000166182	2.5	8.17415e-05	0.000174466	0.0001662	2.5	0.000128695	0.000205451	0.00021886
2.52	8.02898e-05	0.000170847	0.000166313	2.52	8.1775e-05	0.000174589	0.000166325	2.52	0.000128754	0.000205596	0.000219015
2.54	8.0321e-05	0.000170968	0.000166444	2.54	8.18085e-05	0.000174711	0.00016645	2.54	0.000128814	0.000205741	0.000219171
2.56	8.03527e-05	0.000171089	0.000166575	2.56	8.1842e-05	0.000174833	0.000166575	2.56	0.000128874	0.000205886	0.000219328
2.58	8.0384e-05	0.000171211	0.000166707	2.58	8.18755e-05	0.000174956	0.0001667	2.58	0.000128933	0.000206031	0.000219484
2.6	8.04152e-05	0.000171332	0.000166839	2.6	8.1909e-05	0.000175079	0.000166826	2.6	0.000128993	0.000206177	0.000219641
2.62	8.04469e-05	0.000171454	0.000166971	2.62	8.1943e-05	0.000175202	0.000166952	2.62	0.000129053	0.000206323	0.000219798
2.64	8.04786e-05	0.000171575	0.000167102	2.64	8.19765e-05	0.000175326	0.000167077	2.64	0.000129112	0.000206468	0.000219955
2.66	8.05099e-05	0.000171698	0.000167235	2.66	8.201e-05	0.000175449	0.000167203	2.66	0.000129172	0.000206614	0.000220112
2.68	8.05416e-05	0.00017182	0.000167368	2.68	8.20439e-05	0.000175572	0.00016733	2.68	0.000129232	0.000206761	0.00022027
2.7	8.05733e-05	0.000171942	0.0001675	2.7	8.20774e-05	0.000175696	0.000167456	2.7	0.000129292	0.000206907	0.000220428
2.72	8.06045e-05	0.000172064	0.000167633	2.72	8.21114e-05	0.00017582	0.000167583	2.72	0.000129352	0.000207053	0.000220586
2.74	8.06362e-05	0.000172187	0.000167767	2.74	8.21453e-05	0.000175944	0.000167709	2.74	0.000129412	0.0002072	0.000220745
2.76	8.06679e-05	0.00017231	0.0001679	2.76	8.21788e-05	0.000176069	0.000167837	2.76	0.000129472	0.000207348	0.000220903
2.78	8.06996e-05	0.000172433	0.000168034	2.78	8.22128e-05	0.000176193	0.000167964	2.78	0.000129533	0.000207495	0.000221062
2.8	8.07313e-05	0.000172556	0.000168168	2.8	8.22467e-05	0.000176317	0.000168091	2.8	0.000129593	0.000207642	0.000221221
2.82	8.0763e-05	0.00017268	0.000168302	2.82	8.22807e-05	0.000176442	0.000168219	2.82	0.000129653	0.00020779	0.00022138
2.84	8.07947e-05	0.000172803	0.000168436	2.84	8.23146e-05	0.000176567	0.000168346	2.84	0.000129714	0.000207938	0.00022154
2.86	8.08263e-05	0.000172927	0.000168571	2.86	8.23486e-05	0.000176692	0.000168475	2.86	0.000129773	0.000208086	0.000221699
2.88	8.08585e-05	0.000173051	0.000168706	2.88	8.23825e-05	0.000176817	0.000168603	2.88	0.000129834	0.000208233	0.000221859
2.9	8.08901e-05	0.000173175	0.000168841	2.9	8.24165e-05	0.000176942	0.000168731	2.9	0.000129894	0.000208382	0.00022202
2.92	8.09218e-05	0.000173299	0.000168976	2.92	8.24504e-05	0.000177068	0.00016886	2.92	0.000129955	0.00020853	0.00022218
2.94	8.09539e-05	0.000173424	0.000169111	2.94	8.24844e-05	0.000177194	0.000168988	2.94	0.000130016	0.000208679	0.00022234
2.96	8.09856e-05	0.000173549	0.000169247	2.96	8.25188e-05	0.00017732	0.000169118	2.96	0.000130076	0.000208828	0.000222502
2.98	8.10177e-05	0.000173674	0.000169383	2.98	8.25527e-05	0.000177446	0.000169247	2.98	0.000130137	0.000208977	0.000222663
3	8.10494e-05	0.000173799	0.000169519	3	8.25867e-05	0.000177572	0.000169376	3	0.000130198	0.000209127	0.000222824
3.02	8.10815e-05	0.000173924	0.000169656	3.02	8.26211e-05	0.000177698	0.000169506	3.02	0.000130258	0.000209276	0.000222985
3.04	8.11136e-05	0.00017405	0.000169792	3.04	8.2655e-05	0.000177825	0.000169635	3.04	0.000130319	0.000209426	0.000223147
3.06	8.11453e-05	0.000174175	0.000169929	3.06	8.26894e-05	0.000177952	0.000169765	3.06	0.000130381	0.000209576	0.00022331
3.08	8.11774e-05	0.000174301	0.000170067	3.08	8.27238e-05	0.000178079	0.000169895	3.08	0.000130442	0.000209726	0.000223472
3.1	8.12095e-05	0.000174427	0.000170204	3.1	8.27578e-05	0.000178206	0.000170026	3.1	0.000130502	0.000209877	0.000223634
3.12	8.12416e-05	0.000174553	0.000170341	3.12	8.27922e-05	0.000178333	0.000170156	3.12	0.000130563	0.000210027	0.000223797
3.14	8.12737e-05	0.00017468	0.000170479	3.14	8.28266e-05	0.00017846	0.000170287	3.14	0.000130624	0.000210178	0.00022396
3.16	8.13058e-05	0.000174806	0.000170617	3.16	8.2861e-05	0.000178588	0.000170418	3.16	0.000130686	0.000210329	0.000224123
3.18	8.13379e-05	0.000174933	0.000170755	3.18	8.28954e-05	0.000178716	0.000170549	3.18	0.000130747	0.00021048	0.000224286
3.2	8.137e-05	0.00017506	0.000170894	3.2	8.29298e-05	0.000178844	0.000170681	3.2	0.000130808	0.000210631	0.00022445
3.22	8.14021e-05	0.000175187	0.000171033	3.22	8.29642e-05	0.000178972	0.000170812	3.22	0.00013087	0.000210782	0.000224614
3.24	8.14347e-05	0.000175315	0.000171171	3.24	8.29986e-05	0.0001791	0.000170944	3.24	0.000130931	0.000210934	0.000224778
3.26	8.14668e-05	0.000175442	0.000171311	3.26	8.3033e-05	0.000179229	0.000171076	3.26	0.000130992	0.000211086	0.000224943
3.28	8.14989e-05	0.00017557	0.00017145	3.28	8.30678e-05	0.000179357	0.000171208	3.28	0.000131053	0.000211238	0.000225108
3.3	8.15314e-05	0.000175698	0.00017159	3.3	8.31022e-05	0.000179486	0.00017134	3.3	0.000131115	0.000211391	0.000225273
3.32	8.15635e-05	0.000175826	0.00017173	3.32	8.31366e-05	0.000179615	0.000171473	3.32	0.000131177	0.000211543	0.000225438
3.34	8.1596e-05	0.000175954	0.00017187	3.34	8.31714e-05	0.000179744	0.000171606	3.34	0.000131238	0.000211696	0.000225603
3.36	8.16285e-05	0.000176083	0.00017201	3.36	8.32058e-05	0.000179873	0.000171739	3.36	0.0001313	0.000211849	0.000225769
3.38	8.16606e-05	0.000176211	0.000172151	3.38	8.32407e-05	0.000180003	0.000171872	3.38	0.000131361	0.000212002	0.000225934
3.4	8.16932e-05	0.00017634	0.000172292	3.4	8.32751e-05	0.000180132	0.000172006	3.4	0.000131424	0.000212155	0.0002261
3.42	8.17257e-05	0.000176469	0.000172433	3.42	8.33099e-05	0.000180262	0.000172139	3.42	0.000131485	0.000212309	0.000226267
3.44	8.17582e-05	0.000176599	0.000172574	3.44	8.33448e-05	0.000180392	0.000172273	3.44	0.000131547	0.000212463	0.000226434
3.46	8.17903e-05	0.000176728	0.000172716	3.46	8.33796e-05	0.000180523	0.000172407	3.46	0.000131609	0.000212616	0.000226601
3.48	8.18228e-05	0.000176858	0.000172857	3.48	8.3414e-05	0.000180653	0.000172542	3.48	0.000131671	0.00021277	0.000226767
3.5	8.18554e-05	0.000176987	0.000173	3.5	8.34489e-05	0.000180784	0.000172676	3.5	0.000131733	0.000212925	0.000226935
3.52	8.18883e-05	0.000177117	0.000173142	3.52	8.34837e-05	0.000180914	0.000172811	3.52	0.000131795	0.00021308	0.000227102
3.54	8.19208e-05	0.000177248	0.000173284	3.54	8.35186e-05	0.000181046	0.000172946	3.54	0.000131858	0.000213234	0.00022727
3.56	8.19533e-05	0.000177378	0.000173427	3.56	8.35538e-05	0.000181176	0.000173081	3.56	0.00013192	0.000213389	0.000227438
3.58	8.19859e-05	0.000177509	0.00017357	3.58	8.35887e-05	0.000181308	0.000173216	3.58	0.000131982	0.000213544	0.000227607
3.6	8.20184e-05	0.000177639	0.000173713	3.6	8.36235e-05	0.000181439	0.000173352	3.6	0.000132044	0.000213699	0.000227775
3.62	8.20513e-05	0.000177771	0.000173857	3.62	8.36584e-05	0.000181571	0.000173487	3.62	0.000132106	0.000213855	0.000227944
3.64	8.20838e-05	0.000177902	0.000174001	3.64	8.36937e-05	0.000181703	0.000173624	3.64	0.000132169	0.000214011	0.000228113
3.66	8.21168e-05	0.000178033	0.000174145	3.66	8.37285e-05	0.000181834	0.000173759	3.66	0.000132231	0.000214167	0.000228282
3.68	8.21493e-05	0.000178165	0.000174289	3.68	8.37638e-05	0.000181967	0.000173896	3.68	0.000132294	0.000214324	0.000228452
3.7	8.21822e-05	0.000178296	0.000174433	3.7	8.37986e-05	0.000182099	0.000174033	3.7	0.000132357	0.00021448	0.000228622
3.72	8.22152e-05	0.000178429	0.000174578	3.72	8.38339e-05	0.000182232	0.00017417	3.72	0.000132419	0.000214636	0.000228792
3.74	8.22477e-05	0.000178561	0.000174723	3.74	8.38688e-05	0.000182365	0.000174307	3.74	0.000132482	0.000214793	0.000228962
3.76	8.22806e-05	0.000178693	0.000174868	3.76	8.39041e-05	0.000182497	0.000174444	3.76	0.000132544	0.00021495	0.000229133
3.78	8.23136e-05	0.000178826	0.000175013	3.78	8.39394e-05	0.000182631	0.000174581	3.78	0.000132607	0.000215107	0.000229304
3.8	8.23465e-05	0.000178959	0.000175159	3.8	8.39747e-05	0.000182764	0.000174719	3.8	0.00013267	0.000215265	0.000229475
3.82	8.23794e-05	0.000179091	0.000175305	3.82	8.401e-05	0.000182897	0.000174857	3.82	0.000132733	0.000215422	0.000229647
3.84	8.24124e-05	0.000179225	0.000175451	3.84	8.40452e-05	0.000183031	0.000174995	3.84	0.000132796	0.00021558	0.000229818
3.86	8.24453e-05	0.000179358	0.000175598	3.86	8.40805e-05	0.000183165	0.000175134	3.86	0.000132859	0.000215739	0.00022999
3.88	8.24783e-05	0.000179491	0.000175744	3.88	8.41158e-05	0.000183299	0.000175272	3.88	0.000132922	0.000215897	0.000230162
3.9	8.25112e-05	0.000179625	0.000175891	3.9	8.41511e-05	0.000183433	0.000175411	3.9	0.000132985	0.000216055	0.000230335
3.92	8.25446e-05	0.000179759	0.000176038	3.92	8.41864e-05	0.000183567	0.00017555	3.92	0.000133049	0.000216214	0.000230507
3.94	8.25775e-05	0.000179893	0.000176186	3.94	8.42221e-05	0.000183702	0.000175689	3.94	0.000133112	0.000216373	0.00023068
3.96	8.26104e-05	0.000180028	0.000176334	3.96	8.42574e-05	0.000183837	0.000175829	3.96	0.000133175	0.000216533	0.000230853
3.98	8.26438e-05	0.000180162	0.000176481	3.98	8.42927e-05	0.000183972	0.000175968	3.98	0.000133238	0.000216692	0.000231027
4	8.26767e-05	0.000180297	0.00017663	4	8.43285e-05	0.000184107	0.000176108	4	0.000133302	0.000216851	0.000231201
4.02	8.27101e-05	0.000180432	0.000176778	4.02	8.43638e-05	0.000184242	0.000176248	4.02	0.000133365	0.000217011	0.000231374
4.04	8.27434e-05	0.000180567	0.000176926	4.04	8.43995e-05	0.000184378	0.000176389	4.04	0.000133429	0.000217171	0.000231549
4.06	8.27764e-05	0.000180702	0.000177075	4.06	8.44352e-05	0.000184513	0.000176529	4.06	0.000133492	0.000217332	0.000231723
4.08	8.28097e-05	0.000180838	0.000177225	4.08	8.44705e-05	0.000184649	0.00017667	4.08	0.000133556	0.000217492	0.000231898
4.1	8.28431e-05	0.000180974	0.000177374	4.1	8.45063e-05	0.000184786	0.000176811	4.1	0.00013362	0.000217653	0.000232073
4.12	8.28764e-05	0.00018111	0.000177523	4.12	8.4542e-05	0.000184922	0.000176953	4.12	0.000133683	0.000217814	0.000232248
4.14	8.29098e-05	0.000181246	0.000177674	4.14	8.45777e-05	0.000185058	0.000177094	4.14	0.000133747	0.000217975	0.000232423
4.16	8.29431e-05	0.000181382	0.000177824	4.16	8.46135e-05	0.000185195	0.000177236	4.16	0.000133811	0.000218136	0.0002326
4.18	8.29765e-05	0.000181519	0.000177974	4.18	8.46492e-05	0.000185332	0.000177377	4.18	0.000133875	0.000218298	0.000232776
4.2	8.30099e-05	0.000181655	0.000178125	4.2	8.4685e-05	0.000185469	0.00017752	4.2	0.000133939	0.000218459	0.000232952
4.22	8.30432e-05	0.000181792	0.000178276	4.22	8.47207e-05	0.000185606	0.000177662	4.22	0.000134003	0.000218621	0.000233129
4.24	8.30766e-05	0.00018193	0.000178427	4.24	8.47569e-05	0.000185743	0.000177805	4.24	0.000134067	0.000218784	0.000233305
4.26	8.31103e-05	0.000182067	0.000178578	4.26	8.47926e-05	0.000185881	0.000177947	4.26	0.000134131	0.000218946	0.000233483
4.28	8.31437e-05	0.000182204	0.00017873	4.28	8.48284e-05	0.000186019	0.000178091	4.28	0.000134195	0.000219109	0.00023366
4.3	8.3177e-05	0.000182342	0.000178881	4.3	8.48645e-05	0.000186157	0.000178234	4.3	0.00013426	0.000219272	0.000233838
4.32	8.32108e-05	0.00018248	0.000179034	4.32	8.49003e-05	0.000186295	0.000178378	4.32	0.000134324	0.000219435	0.000234016
4.34	8.32442e-05	0.000182618	0.000179186	4.34	8.49365e-05	0.000186434	0.000178522	4.34	0.000134388	0.000219598	0.000234194
4.36	8.32779e-05	0.000182756	0.000179339	4.36	8.49726e-05	0.000186572	0.000178665	4.36	0.000134452	0.000219762	0.000234372
4.38	8.33117e-05	0.000182895	0.000179492	4.38	8.50084e-05	0.000186711	0.00017881	4.38	0.000134517	0.000219926	0.000234551
4.4	8.33451e-05	0.000183034	0.000179645	4.4	8.50446e-05	0.00018685	0.000178954	4.4	0.000134581	0.00022009	0.00023473
4.42	8.33788e-05	0.000183173	0.000179798	4.42	8.50808e-05	0.000186989	0.000179099	4.42	0.000134646	0.000220254	0.00023491
4.44	8.34126e-05	0.000183312	0.000179952	4.44	8.51169e-05	0.000187128	0.000179244	4.44	0.000134711	0.000220418	0.000235089
4.46	8.34464e-05	0.000183451	0.000180106	4.46	8.51531e-05	0.000187268	0.000179389	4.46	0.000134775	0.000220583	0.000235269
4.48	8.34802e-05	0.000183591	0.00018026	4.48	8.51893e-05	0.000187408	0.000179535	4.48	0.00013484	0.000220748	0.000235449
4.5	8.35139e-05	0.000183731	0.000180414	4.5	8.52255e-05	0.000187548	0.00017968	4.5	0.000134905	0.000220913	0.000235629
4.52	8.35477e-05	0.000183871	0.000180569	4.52	8.52617e-05	0.000187688	0.000179826	4.52	0.000134969	0.000221078	0.00023581
4.54	8.35815e-05	0.000184011	0.000180724	4.54	8.52979e-05	0.000187828	0.000179973	4.54	0.000135035	0.000221244	0.000235991
4.56	8.36157e-05	0.000184152	0.000180879	4.56	8.53345e-05	0.000187969	0.000180119	4.56	0.0001351	0.00022141	0.000236172
4.58	8.36494e-05	0.000184292	0.000181035	4.58	8.53707e-05	0.00018811	0.000180265	4.58	0.000135164	0.000221576	0.000236354
4.6	8.36832e-05	0.000184433	0.00018119	4.6	8.54069e-05	0.00018825	0.000180412	4.6	0.00013523	0.000221742	0.000236536
4.62	8.37174e-05	0.000184574	0.000181346	4.62	8.54435e-05	0.000188392	0.000180559	4.62	0.000135295	0.000221909	0.000236718
4.64	8.37512e-05	0.000184715	0.000181503	4.64	8.54797e-05	0.000188533	0.000180706	4.64	0.00013536	0.000222076	0.0002369
4.66	8.37854e-05	0.000184856	0.000181659	4.66	8.55163e-05	0.000188675	0.000180854	4.66	0.000135426	0.000222242	0.000237083
4.68	8.38191e-05	0.000184998	0.000181816	4.68	8.55529e-05	0.000188816	0.000181002	4.68	0.000135491	0.00022241	0.000237265
4.7	8.38533e-05	0.00018514	0.000181973	4.7	8.55896e-05	0.000188958	0.00018115	4.7	0.000135556	0.000222577	0.000237449
4.72	8.38875e-05	0.000185282	0.00018213	4.72	8.56258e-05	0.0001891	0.000181298	4.72	0.000135622	0.000222745	0.000237632
4.74	8.39217e-05	0.000185424	0.000182288	4.74	8.56624e-05	0.000189243	0.000181447	4.74	0.000135687	0.000222913	0.000237816
4.76	8.39555e-05	0.000185566	0.000182445	4.76	8.5699e-05	0.000189385	0.000181596	4.76	0.000135753	0.000223081	0.000238
4.78	8.39897e-05	0.000185709	0.000182603	4.78	8.57357e-05	0.000189528	0.000181745	4.78	0.000135818	0.000223249	0.000238185
4.8	8.40238e-05	0.000185852	0.000182762	4.8	8.57723e-05	0.000189671	0.000181894	4.8	0.000135884	0.000223418	0.000238369
4.82	8.4058e-05	0.000185995	0.00018292	4.82	8.58094e-05	0.000189814	0.000182044	4.82	0.000135949	0.000223586	0.000238554
4.84	8.40926e-05	0.000186138	0.000183079	4.84	8.5846e-05	0.000189958	0.000182193	4.84	0.000136015	0.000223755	0.00023874
4.86	8.41268e-05	0.000186282	0.000183238	4.86	8.58826e-05	0.000190102	0.000182343	4.86	0.000136081	0.000223925	0.000238925
4.88	8.4161e-05	0.000186425	0.000183398	4.88	8.59193e-05	0.000190245	0.000182494	4.88	0.000136147	0.000224094	0.000239111
4.9	8.41952e-05	0.000186569	0.000183557	4.9	8.59563e-05	0.000190389	0.000182644	4.9	0.000136213	0.000224264	0.000239297
4.92	8.42298e-05	0.000186713	0.000183717	4.92	8.5993e-05	0.000190534	0.000182795	4.92	0.000136279	0.000224434	0.000239483
4.94	8.4264e-05	0.000186857	0.000183877	4.94	8.603e-05	0.000190678	0.000182946	4.94	0.000136345	0.000224604	0.00023967
4.96	8.42986e-05	0.000187002	0.000184037	4.96	8.60671e-05	0.000190823	0.000183097	4.96	0.000136411	0.000224775	0.000239857
4.98	8.43328e-05	0.000187146	0.000184198	4.98	8.61038e-05	0.000190967	0.000183249	4.98	0.000136477	0.000224946	0.000240044
5	8.43674e-05	0.000187291	0.000184359	5	8.61408e-05	0.000191113	0.000183401	5	0.000136543	0.000225116	0.000240231
5.02	8.44016e-05	0.000187436	0.00018452	5.02	8.61779e-05	0.000191258	0.000183553	5.02	0.00013661	0.000225287	0.000240419
5.04	8.44362e-05	0.000187582	0.000184681	5.04	8.6215e-05	0.000191403	0.000183705	5.04	0.000136676	0.000225459	0.000240608
5.06	8.44708e-05	0.000187727	0.000184843	5.06	8.62521e-05	0.000191549	0.000183857	5.06	0.000136742	0.000225631	0.000240796
5.08	8.45054e-05	0.000187873	0.000185005	5.08	8.62891e-05	0.000191695	0.00018401	5.08	0.000136809	0.000225803	0.000240984
5.1	8.454e-05	0.000188019	0.000185167	5.1	8.63262e-05	0.000191841	0.000184163	5.1	0.000136876	0.000225975	0.000241173
5.12	8.45746e-05	0.000188165	0.00018533	5.12	8.63633e-05	0.000191987	0.000184316	5.12	0.000136942	0.000226147	0.000241362
5.14	8.46092e-05	0.000188311	0.000185492	5.14	8.64004e-05	0.000192134	0.00018447	5.14	0.000137009	0.00022632	0.000241552
5.16	8.46438e-05	0.000188458	0.000185655	5.16	8.64379e-05	0.000192281	0.000184624	5.16	0.000137076	0.000226492	0.000241742
5.18	8.46784e-05	0.000188604	0.000185818	5.18	8.6475e-05	0.000192428	0.000184778	5.18	0.000137142	0.000226666	0.000241933
5.2	8.47135e-05	0.000188751	0.000185982	5.2	8.65121e-05	0.000192575	0.000184932	5.2	0.000137209	0.000226839	0.000242123
5.22	8.47481e-05	0.000188898	0.000186146	5.22	8.65496e-05	0.000192722	0.000185087	5.22	0.000137276	0.000227013	0.000242314
5.24	8.47827e-05	0.000189046	0.00018631	5.24	8.65871e-05	0.00019287	0.000185242	5.24	0.000137343	0.000227186	0.000242505
5.26	8.48177e-05	0.000189193	0.000186474	5.26	8.66242e-05	0.000193018	0.000185397	5.26	0.00013741	0.000227361	0.000242696
5.28	8.48523e-05	0.000189341	0.000186639	5.28	8.66617e-05	0.000193166	0.000185552	5.28	0.000137477	0.000227535	0.000242888
5.3	8.48873e-05	0.000189489	0.000186803	5.3	8.66992e-05	0.000193314	0.000185708	5.3	0.000137544	0.000227709	0.00024308
5.32	8.49223e-05	0.000189637	0.000186968	5.32	8.67368e-05	0.000193462	0.000185863	5.32	0.000137611	0.000227884	0.000243272
5.34	8.4957e-05	0.000189785	0.000187133	5.34	8.67738e-05	0.000193611	0.00018602	5.34	0.000137679	0.000228059	0.000243465
5.36	8.4992e-05	0.000189934	0.000187299	5.36	8.68114e-05	0.00019376	0.000186176	5.36	0.000137746	0.000228235	0.000243658
5.38	8.5027e-05	0.000190082	0.000187465	5.38	8.68493e-05	0.000193909	0.000186333	5.38	0.000137813	0.00022841	0.000243851
5.4	8.5062e-05	0.000190231	0.000187631	5.4	8.68869e-05	0.000194059	0.00018649	5.4	0.000137881	0.000228586	0.000244044
5.42	8.5097e-05	0.00019038	0.000187798	5.42	8.69244e-05	0.000194208	0.000186647	5.42	0.000137948	0.000228762	0.000244238
5.44	8.51321e-05	0.00019053	0.000187964	5.44	8.69619e-05	0.000194358	0.000186804	5.44	0.000138016	0.000228938	0.000244432
5.46	8.51671e-05	0.000190679	0.000188131	5.46	8.69994e-05	0.000194508	0.000186962	5.46	0.000138083	0.000229115	0.000244626
5.48	8.52025e-05	0.000190829	0.000188298	5.48	8.70374e-05	0.000194658	0.00018712	5.48	0.000138151	0.000229292	0.000244821
5.5	8.52376e-05	0.000190979	0.000188466	5.5	8.70749e-05	0.000194809	0.000187278	5.5	0.000138219	0.000229469	0.000245016
5.52	8.52726e-05	0.000191129	0.000188633	5.52	8.71129e-05	0.000194959	0.000187437	5.52	0.000138287	0.000229646	0.000245212
5.54	8.5308e-05	0.000191279	0.000188801	5.54	8.71509e-05	0.00019511	0.000187595	5.54	0.000138354	0.000229823	0.000245407
5.56	8.5343e-05	0.00019143	0.000188969	5.56	8.71884e-05	0.000195261	0.000187754	5.56	0.000138423	0.000230001	0.000245603
5.58	8.53785e-05	0.000191581	0.000189138	5.58	8.72264e-05	0.000195413	0.000187914	5.58	0.000138491	0.00023018	0.0002458
5.6	8.54135e-05	0.000191731	0.000189306	5.6	8.72644e-05	0.000195564	0.000188073	5.6	0.000138559	0.000230358	0.000245997
5.62	8.54489e-05	0.000191883	0.000189475	5.62	8.73023e-05	0.000195716	0.000188233	5.62	0.000138627	0.000230537	0.000246193
5.64	8.54844e-05	0.000192034	0.000189644	5.64	8.73403e-05	0.000195868	0.000188394	5.64	0.000138695	0.000230715	0.000246391
5.66	8.55194e-05	0.000192185	0.000189814	5.66	8.73783e-05	0.00019602	0.000188554	5.66	0.000138763	0.000230894	0.000246588
5.68	8.55548e-05	0.000192337	0.000189984	5.68	8.74162e-05	0.000196173	0.000188714	5.68	0.000138831	0.000231074	0.000246786
5.7	8.55903e-05	0.000192489	0.000190154	5.7	8.74542e-05	0.000196325	0.000188876	5.7	0.0001389	0.000231253	0.000246984
5.72	8.56257e-05	0.000192641	0.000190324	5.72	8.74922e-05	0.000196478	0.000189037	5.72	0.000138968	0.000231433	0.000247183
5.74	8.56612e-05	0.000192793	0.000190494	5.74	8.75306e-05	0.000196631	0.000189198	5.74	0.000139037	0.000231613	0.000247382
5.76	8.56966e-05	0.000192946	0.000190665	5.76	8.75686e-05	0.000196785	0.00018936	5.76	0.000139105	0.000231794	0.000247581
5.78	8.57325e-05	0.000193099	0.000190836	5.78	8.7607e-05	0.000196938	0.000189522	5.78	0.000139173	0.000231974	0.00024778
5.8	8.57679e-05	0.000193252	0.000191007	5.8	8.7645e-05	0.000197092	0.000189684	5.8	0.000139242	0.000232155	0.00024798
5.82	8.58033e-05	0.000193405	0.000191179	5.82	8.76834e-05	0.000197246	0.000189847	5.82	0.000139311	0.000232336	0.00024818
5.84	8.58392e-05	0.000193558	0.000191351	5.84	8.77214e-05	0.000197401	0.00019001	5.84	0.00013938	0.000232517	0.000248381
5.86	8.58746e-05	0.000193711	0.000191523	5.86	8.77598e-05	0.000197555	0.000190173	5.86	0.000139449	0.000232699	0.000248581
5.88	8.59105e-05	0.000193865	0.000191695	5.88	8.77982e-05	0.00019771	0.000190337	5.88	0.000139517	0.000232881	0.000248782
5.9	8.59459e-05	0.000194019	0.000191868	5.9	8.78366e-05	0.000197865	0.0001905	5.9	0.000139587	0.000233063	0.000248984
5.92	8.59818e-05	0.000194173	0.00019204	5.92	8.7875e-05	0.00019802	0.000190664	5.92	0.000139655	0.000233246	0.000249186
5.94	8.60176e-05	0.000194328	0.000192213	5.94	8.79134e-05	0.000198175	0.000190828	5.94	0.000139725	0.000233429	0.000249387
5.96	8.60531e-05	0.000194482	0.000192387	5.96	8.79519e-05	0.000198331	0.000190993	5.96	0.000139794	0.000233612	0.00024959
5.98	8.60889e-05	0.000194637	0.00019256	5.98	8.79903e-05	0.000198487	0.000191158	5.98	0.000139863	0.000233795	0.000249793
6	8.61248e-05	0.000194792	0.000192734	6	8.80287e-05	0.000198643	0.000191323	6	0.000139932	0.000233978	0.000249996
6.02	8.61607e-05	0.000194947	0.000192908	6.02	8.80676e-05	0.0001988	0.000191489	6.02	0.000140002	0.000234162	0.000250199
6.04	8.61965e-05	0.000195102	0.000193083	6.04	8.8106e-05	0.000198956	0.000191654	6.04	0.000140071	0.000234346	0.000250402
6.06	8.62328e-05	0.000195257	0.000193257	6.06	8.81448e-05	0.000199113	0.00019182	6.06	0.00014014	0.00023453	0.000250607
6.08	8.62686e-05	0.000195413	0.000193432	6.08	8.81833e-05	0.00019927	0.000191987	6.08	0.00014021	0.000234715	0.000250811
6.1	8.63045e-05	0.000195569	0.000193607	6.1	8.82221e-05	0.000199427	0.000192153	6.1	0.000140279	0.0002349	0.000251016
6.12	8.63408e-05	0.000195725	0.000193783	6.12	8.8261e-05	0.000199585	0.00019232	6.12	0.000140349	0.000235085	0.000251221
6.14	8.63766e-05	0.000195881	0.000193958	6.14	8.82994e-05	0.000199743	0.000192487	6.14	0.000140419	0.00023527	0.000251426
6.16	8.64125e-05	0.000196038	0.000194134	6.16	8.83383e-05	0.000199901	0.000192655	6.16	0.000140489	0.000235456	0.000251632
6.18	8.64488e-05	0.000196194	0.000194311	6.18	8.83771e-05	0.000200059	0.000192822	6.18	0.000140559	0.000235642	0.000251838
6.2	8.6485e-05	0.000196351	0.000194487	6.2	8.8416e-05	0.000200218	0.00019299	6.2	0.000140629	0.000235828	0.000252044
6.22	8.65209e-05	0.000196508	0.000194664	6.22	8.84549e-05	0.000200377	0.000193159	6.22	0.000140699	0.000236014	0.000252251
6.24	8.65572e-05	0.000196665	0.000194841	6.24	8.84937e-05	0.000200535	0.000193327	6.24	0.000140768	0.000236201	0.000252458
6.26	8.65934e-05	0.000196822	0.000195018	6.26	8.85326e-05	0.000200695	0.000193496	6.26	0.000140839	0.000236388	0.000252665
6.28	8.66297e-05	0.00019698	0.000195195	6.28	8.85719e-05	0.000200854	0.000193665	6.28	0.000140909	0.000236575	0.000252873
6.3	8.6666e-05	0.000197137	0.000195373	6.3	8.86108e-05	0.000201014	0.000193835	6.3	0.000140979	0.000236762	0.000253081
6.32	8.67023e-05	0.000197295	0.000195551	6.32	8.86501e-05	0.000201174	0.000194005	6.32	0.000141049	0.00023695	0.00025329
6.34	8.67385e-05	0.000197453	0.000195729	6.34	8.8689e-05	0.000201334	0.000194174	6.34	0.000141119	0.000237139	0.000253498
6.36	8.67748e-05	0.000197612	0.000195907	6.36	8.87283e-05	0.000201494	0.000194345	6.36	0.00014119	0.000237327	0.000253707
6.38	8.68115e-05	0.00019777	0.000196086	6.38	8.87671e-05	0.000201655	0.000194516	6.38	0.00014126	0.000237516	0.000253917
6.4	8.68478e-05	0.000197929	0.000196265	6.4	8.88064e-05	0.000201817	0.000194687	6.4	0.000141331	0.000237705	0.000254126
6.42	8.6884e-05	0.000198088	0.000196444	6.42	8.88458e-05	0.000201977	0.000194858	6.42	0.000141402	0.000237894	0.000254336
6.44	8.69207e-05	0.000198247	0.000196623	6.44	8.88851e-05	0.000202139	0.000195029	6.44	0.000141472	0.000238083	0.000254547
6.46	8.6957e-05	0.000198406	0.000196803	6.46	8.89244e-05	0.000202301	0.000195201	6.46	0.000141543	0.000238273	0.000254758
6.48	8.69937e-05	0.000198565	0.000196983	6.48	8.89637e-05	0.000202462	0.000195373	6.48	0.000141614	0.000238462	0.000254969
6.5	8.70304e-05	0.000198725	0.000197163	6.5	8.9003e-05	0.000202625	0.000195546	6.5	0.000141685	0.000238653	0.000255181
6.52	8.70671e-05	0.000198884	0.000197343	6.52	8.90423e-05	0.000202787	0.000195719	6.52	0.000141756	0.000238843	0.000255392
6.54	8.71034e-05	0.000199045	0.000197524	6.54	8.90816e-05	0.00020295	0.000195892	6.54	0.000141827	0.000239034	0.000255604
6.56	8.714e-05	0.000199205	0.000197705	6.56	8.91209e-05	0.000203113	0.000196065	6.56	0.000141898	0.000239226	0.000255817
6.58	8.71767e-05	0.000199365	0.000197886	6.58	8.91607e-05	0.000203276	0.000196239	6.58	0.000141969	0.000239417	0.00025603
6.6	8.72134e-05	0.000199525	0.000198068	6.6	8.92e-05	0.000203439	0.000196413	6.6	0.00014204	0.000239608	0.000256243
6.62	8.72501e-05	0.000199686	0.000198249	6.62	8.92398e-05	0.000203603	0.000196587	6.62	0.000142112	0.0002398	0.000256457
6.64	8.72872e-05	0.000199847	0.000198431	6.64	8.92791e-05	0.000203767	0.000196762	6.64	0.000142183	0.000239993	0.000256671
6.66	8.73239e-05	0.000200008	0.000198613	6.66	8.93188e-05	0.000203931	0.000196936	6.66	0.000142254	0.000240185	0.000256885
6.68	8.73606e-05	0.000200169	0.000198796	6.68	8.93586e-05	0.000204096	0.000197112	6.68	0.000142325	0.000240378	0.0002571
6.7	8.73977e-05	0.00020033	0.000198978	6.7	8.93984e-05	0.000204261	0.000197287	6.7	0.000142397	0.000240571	0.000257315
6.72	8.74344e-05	0.000200492	0.000199161	6.72	8.94381e-05	0.000204425	0.000197463	6.72	0.000142468	0.000240764	0.00025753
6.74	8.74715e-05	0.000200653	0.000199344	6.74	8.94779e-05	0.000204591	0.000197639	6.74	0.00014254	0.000240958	0.000257746
6.76	8.75082e-05	0.000200815	0.000199527	6.76	8.95176e-05	0.000204756	0.000197816	6.76	0.000142612	0.000241152	0.000257962
6.78	8.75453e-05	0.000200977	0.000199711	6.78	8.95574e-05	0.000204922	0.000197993	6.78	0.000142684	0.000241346	0.000258179
6.8	8.75824e-05	0.000201139	0.000199895	6.8	8.95972e-05	0.000205088	0.000198169	6.8	0.000142756	0.000241541	0.000258395
6.82	8.76195e-05	0.000201302	0.000200079	6.82	8.96369e-05	0.000205254	0.000198347	6.82	0.000142828	0.000241736	0.000258612
6.84	8.76566e-05	0.000201464	0.000200263	6.84	8.96771e-05	0.000205421	0.000198525	6.84	0.000142899	0.000241931	0.00025883
6.86	8.76937e-05	0.000201627	0.000200448	6.86	8.97169e-05	0.000205587	0.000198703	6.86	0.000142972	0.000242126	0.000259048
6.88	8.77308e-05	0.00020179	0.000200632	6.88	8.97571e-05	0.000205754	0.000198881	6.88	0.000143044	0.000242322	0.000259266
6.9	8.7768e-05	0.000201953	0.000200817	6.9	8.97968e-05	0.000205921	0.00019906	6.9	0.000143116	0.000242518	0.000259485
6.92	8.78051e-05	0.000202116	0.000201002	6.92	8.9837e-05	0.000206089	0.000199239	6.92	0.000143188	0.000242714	0.000259704
6.94	8.78422e-05	0.000202279	0.000201188	6.94	8.98773e-05	0.000206257	0.000199418	6.94	0.00014326	0.000242911	0.000259923
6.96	8.78797e-05	0.000202443	0.000201374	6.96	8.99175e-05	0.000206425	0.000199598	6.96	0.000143333	0.000243107	0.000260143
6.98	8.79168e-05	0.000202606	0.00020156	6.98	8.99577e-05	0.000206593	0.000199778	6.98	0.000143405	0.000243304	0.000260364
7	8.79543e-05	0.00020277	0.000201746	7	8.99979e-05	0.000206762	0.000199958	7	0.000143478	0.000243502	0.000260584
7.02	8.79914e-05	0.000202934	0.000201932	7.02	9.00381e-05	0.000206931	0.000200139	7.02	0.00014355	0.0002437	0.000260805
7.04	8.8029e-05	0.000203098	0.000202119	7.04	9.00783e-05	0.0002071	0.000200319	7.04	0.000143623	0.000243898	0.000261026
7.06	8.80665e-05	0.000203263	0.000202305	7.06	9.01185e-05	0.000207269	0.0002005	7.06	0.000143696	0.000244096	0.000261248
7.08	8.81036e-05	0.000203427	0.000202493	7.08	9.01587e-05	0.000207439	0.000200682	7.08	0.000143769	0.000244295	0.00026147
7.1	8.81411e-05	0.000203592	0.00020268	7.1	9.01993e-05	0.000207609	0.000200864	7.1	0.000143842	0.000244494	0.000261692
7.12	8.81786e-05	0.000203756	0.000202867	7.12	9.02395e-05	0.000207779	0.000201046	7.12	0.000143914	0.000244693	0.000261915
7.14	8.82162e-05	0.000203921	0.000203055	7.14	9.02802e-05	0.00020795	0.000201229	7.14	0.000143987	0.000244892	0.000262138
7.16	8.82537e-05	0.000204087	0.000203243	7.16	9.03204e-05	0.00020812	0.000201412	7.16	0.000144061	0.000245092	0.000262361
7.18	8.82912e-05	0.000204252	0.000203431	7.18	9.03611e-05	0.000208291	0.000201595	7.18	0.000144133	0.000245292	0.000262585
7.2	8.83291e-05	0.000204417	0.00020362	7.2	9.04017e-05	0.000208462	0.000201778	7.2	0.000144207	0.000245492	0.000262809
7.22	8.83667e-05	0.000204583	0.000203808	7.22	9.04424e-05	0.000208634	0.000201962	7.22	0.00014428	0.000245693	0.000263034
7.24	8.84042e-05	0.000204748	0.000203997	7.24	9.04826e-05	0.000208806	0.000202146	7.24	0.000144353	0.000245895	0.000263259
7.26	8.84421e-05	0.000204914	0.000204186	7.26	9.05232e-05	0.000208978	0.000202331	7.26	0.000144427	0.000246095	0.000263484
7.28	8.84797e-05	0.00020508	0.000204376	7.28	9.05643e-05	0.00020915	0.000202516	7.28	0.0001445	0.000246297	0.00026371
7.3	8.85176e-05	0.000205246	0.000204565	7.3	9.0605e-05	0.000209323	0.000202701	7.3	0.000144574	0.000246499	0.000263936
7.32	8.85555e-05	0.000205413	0.000204755	7.32	9.06456e-05	0.000209496	0.000202886	7.32	0.000144648	0.000246701	0.000264163
7.34	8.85931e-05	0.000205579	0.000204945	7.34	9.06863e-05	0.000209669	0.000203072	7.34	0.000144721	0.000246904	0.00026439
7.36	8.8631e-05	0.000205746	0.000205135	7.36	9.07274e-05	0.000209842	0.000203259	7.36	0.000144795	0.000247107	0.000264617
7.38	8.8669e-05	0.000205912	0.000205325	7.38	9.0768e-05	0.000210016	0.000203445	7.38	0.000144868	0.00024731	0.000264845
7.4	8.87069e-05	0.000206079	0.000205516	7.4	9.08091e-05	0.00021019	0.000203632	7.4	0.000144942	0.000247513	0.000265073
7.42	8.87448e-05	0.000206246	0.000205707	7.42	9.08498e-05	0.000210365	0.000203819	7.42	0.000145016	0.000247717	0.000265302
7.44	8.87828e-05	0.000206413	0.000205898	7.44	9.08909e-05	0.000210539	0.000204007	7.44	0.00014509	0.000247921	0.000265531
7.46	8.88211e-05	0.000206581	0.000206089	7.46	9.0932e-05	0.000210714	0.000204194	7.46	0.000145165	0.000248125	0.00026576
7.48	8.88591e-05	0.000206748	0.00020628	7.48	9.09731e-05	0.000210889	0.000204383	7.48	0.000145239	0.00024833	0.000265989
7.5	8.8897e-05	0.000206915	0.000206472	7.5	9.10142e-05	0.000211064	0.000204571	7.5	0.000145313	0.000248535	0.000266219
7.52	8.89354e-05	0.000207083	0.000206664	7.52	9.10553e-05	0.00021124	0.00020476	7.52	0.000145387	0.00024874	0.00026645
7.54	8.89733e-05	0.000207251	0.000206856	7.54	9.10964e-05	0.000211416	0.000204949	7.54	0.000145462	0.000248946	0.000266681
7.56	8.90117e-05	0.000207419	0.000207048	7.56	9.11375e-05	0.000211592	0.000205139	7.56	0.000145536	0.000249151	0.000266912
7.58	8.90496e-05	0.000207587	0.000207241	7.58	9.11786e-05	0.000211769	0.000205329	7.58	0.00014561	0.000249358	0.000267144
7.6	8.9088e-05	0.000207755	0.000207434	7.6	9.12201e-05	0.000211946	0.000205519	7.6	0.000145685	0.000249565	0.000267376
7.62	8.91263e-05	0.000207924	0.000207626	7.62	9.12612e-05	0.000212122	0.00020571	7.62	0.000145759	0.000249771	0.000267608
7.64	8.91647e-05	0.000208092	0.000207819	7.64	9.13028e-05	0.0002123	0.000205901	7.64	0.000145835	0.000249979	0.000267841
7.66	8.92031e-05	0.000208261	0.000208013	7.66	9.13439e-05	0.000212478	0.000206093	7.66	0.000145909	0.000250186	0.000268074
7.68	8.92414e-05	0.000208429	0.000208206	7.68	9.13854e-05	0.000212655	0.000206284	7.68	0.000145984	0.000250394	0.000268308
7.7	8.92798e-05	0.000208598	0.0002084	7.7	9.14269e-05	0.000212834	0.000206476	7.7	0.000146059	0.000250602	0.000268542
7.72	8.93181e-05	0.000208767	0.000208594	7.72	9.1468e-05	0.000213012	0.000206668	7.72	0.000146134	0.00025081	0.000268777
7.74	8.93569e-05	0.000208936	0.000208788	7.74	9.15096e-05	0.000213191	0.000206861	7.74	0.000146209	0.000251019	0.000269011
7.76	8.93953e-05	0.000209105	0.000208982	7.76	9.15511e-05	0.00021337	0.000207054	7.76	0.000146284	0.000251228	0.000269247
7.78	8.94336e-05	0.000209275	0.000209177	7.78	9.15927e-05	0.000213549	0.000207248	7.78	0.000146359	0.000251437	0.000269482
7.8	8.94724e-05	0.000209444	0.000209372	7.8	9.16347e-05	0.000213729	0.000207442	7.8	0.000146435	0.000251647	0.000269718
7.82	8.95108e-05	0.000209613	0.000209566	7.82	9.16762e-05	0.000213909	0.000207636	7.82	0.00014651	0.000251857	0.000269955
7.84	8.95495e-05	0.000209783	0.000209762	7.84	9.17178e-05	0.000214089	0.00020783	7.84	0.000146585	0.000252067	0.000270192
7.86	8.95883e-05	0.000209953	0.000209957	7.86	9.17598e-05	0.00021427	0.000208026	7.86	0.000146661	0.000252278	0.000270429
7.88	8.96271e-05	0.000210123	0.000210152	7.88	9.18013e-05	0.000214451	0.000208221	7.88	0.000146736	0.000252489	0.000270667
7.9	8.96659e-05	0.000210293	0.000210348	7.9	9.18433e-05	0.000214632	0.000208416	7.9	0.000146812	0.000252701	0.000270905
7.92	8.97046e-05	0.000210463	0.000210544	7.92	9.18848e-05	0.000214814	0.000208612	7.92	0.000146888	0.000252912	0.000271144
7.94	8.97434e-05	0.000210633	0.00021074	7.94	9.19268e-05	0.000214995	0.000208809	7.94	0.000146964	0.000253124	0.000271383
7.96	8.97822e-05	0.000210803	0.000210936	7.96	9.19688e-05	0.000215177	0.000209005	7.96	0.000147039	0.000253337	0.000271622
7.98	8.9821e-05	0.000210974	0.000211132	7.98	9.20108e-05	0.000215359	0.000209202	7.98	0.000147116	0.000253549	0.000271862
8	8.98597e-05	0.000211144	0.000211329	8	9.20528e-05	0.000215542	0.0002094	8	0.000147191	0.000253762	0.000272102
8.02	8.98989e-05	0.000211315	0.000211525	8.02	9.20948e-05	0.000215725	0.000209598	8.02	0.000147268	0.000253975	0.000272343
8.04	8.99377e-05	0.000211486	0.000211722	8.04	9.21368e-05	0.000215908	0.000209796	8.04	0.000147343	0.000254189	0.000272584
8.06	8.99769e-05	0.000211656	0.000211919	8.06	9.21788e-05	0.000216092	0.000209994	8.06	0.00014742	0.000254403	0.000272825
8.08	9.00157e-05	0.000211827	0.000212116	8.08	9.22212e-05	0.000216276	0.000210194	8.08	0.000147496	0.000254617	0.000273067
8.1	9.00549e-05	0.000211998	0.000212314	8.1	9.22632e-05	0.00021646	0.000210393	8.1	0.000147572	0.000254832	0.00027331
8.12	9.0094e-05	0.000212169	0.000212512	8.12	9.23052e-05	0.000216644	0.000210592	8.12	0.000147649	0.000255047	0.000273553
8.14	9.01328e-05	0.000212341	0.000212709	8.14	9.23476e-05	0.000216829	0.000210792	8.14	0.000147726	0.000255262	0.000273796
8.16	9.0172e-05	0.000212512	0.000212907	8.16	9.23901e-05	0.000217014	0.000210993	8.16	0.000147802	0.000255478	0.00027404
8.18	9.02112e-05	0.000212683	0.000213105	8.18	9.24321e-05	0.000217199	0.000211194	8.18	0.000147879	0.000255694	0.000274284
8.2	9.02504e-05	0.000212855	0.000213304	8.2	9.24745e-05	0.000217385	0.000211395	8.2	0.000147955	0.00025591	0.000274528
8.22	9.029e-05	0.000213026	0.000213502	8.22	9.2517e-05	0.000217571	0.000211596	8.22	0.000148032	0.000256126	0.000274773
8.24	9.03292e-05	0.000213198	0.000213701	8.24	9.25594e-05	0.000217757	0.000211798	8.24	0.000148109	0.000256343	0.000275018
8.26	9.03684e-05	0.00021337	0.0002139	8.26	9.26018e-05	0.000217943	0.000212001	8.26	0.000148186	0.000256561	0.000275264
8.28	9.0408e-05	0.000213541	0.000214098	8.28	9.26443e-05	0.00021813	0.000212203	8.28	0.000148263	0.000256778	0.000275511
8.3	9.04472e-05	0.000213713	0.000214297	8.3	9.26872e-05	0.000218318	0.000212406	8.3	0.00014834	0.000256996	0.000275757
8.32	9.04868e-05	0.000213885	0.000214497	8.32	9.27296e-05	0.000218505	0.000212609	8.32	0.000148417	0.000257215	0.000276004
8.34	9.0526e-05	0.000214057	0.000214696	8.34	9.2772e-05	0.000218693	0.000212814	8.34	0.000148495	0.000257433	0.000276252
8.36	9.05656e-05	0.000214229	0.000214896	8.36	9.28149e-05	0.000218881	0.000213018	8.36	0.000148571	0.000257652	0.0002765
8.38	9.06052e-05	0.000214402	0.000215095	8.38	9.28574e-05	0.00021907	0.000213222	8.38	0.000148649	0.000257872	0.000276748
8.4	9.06448e-05	0.000214574	0.000215296	8.4	9.29002e-05	0.000219258	0.000213427	8.4	0.000148726	0.000258091	0.000276997
8.42	9.06844e-05	0.000214746	0.000215495	8.42	9.29431e-05	0.000219447	0.000213632	8.42	0.000148804	0.000258311	0.000277247
8.44	9.0724e-05	0.000214919	0.000215696	8.44	9.2986e-05	0.000219636	0.000213838	8.44	0.000148881	0.000258531	0.000277496
8.46	9.07637e-05	0.000215091	0.000215896	8.46	9.30285e-05	0.000219826	0.000214044	8.46	0.000148959	0.000258752	0.000277746
8.48	9.08033e-05	0.000215263	0.000216096	8.48	9.30713e-05	0.000220016	0.000214251	8.48	0.000149037	0.000258973	0.000277997
8.5	9.08429e-05	0.000215436	0.000216297	8.5	9.31147e-05	0.000220206	0.000214458	8.5	0.000149115	0.000259195	0.000278248
8.52	9.08829e-05	0.000215609	0.000216498	8.52	9.31576e-05	0.000220397	0.000214665	8.52	0.000149193	0.000259416	0.000278499
8.54	9.09225e-05	0.000215782	0.000216699	8.54	9.32004e-05	0.000220588	0.000214873	8.54	0.000149271	0.000259639	0.000278752
8.56	9.09625e-05	0.000215954	0.0002169	8.56	9.32433e-05	0.000220779	0.000215081	8.56	0.000149349	0.00025986	0.000279004
8.58	9.10021e-05	0.000216127	0.000217101	8.58	9.32867e-05	0.000220971	0.000215289	8.58	0.000149427	0.000260084	0.000279257
8.6	9.10422e-05	0.0002163	0.000217302	8.6	9.33295e-05	0.000221163	0.000215498	8.6	0.000149505	0.000260307	0.00027951
8.62	9.10822e-05	0.000216473	0.000217504	8.62	9.33729e-05	0.000221355	0.000215708	8.62	0.000149584	0.00026053	0.000279764
8.64	9.11222e-05	0.000216646	0.000217705	8.64	9.34162e-05	0.000221548	0.000215917	8.64	0.000149662	0.000260754	0.000280019
8.66	9.11618e-05	0.000216819	0.000217907	8.66	9.34591e-05	0.00022174	0.000216127	8.66	0.00014974	0.000260978	0.000280273
8.68	9.12023e-05	0.000216992	0.000218109	8.68	9.35024e-05	0.000221933	0.000216338	8.68	0.000149818	0.000261202	0.000280528
8.7	9.12423e-05	0.000217165	0.000218311	8.7	9.35458e-05	0.000222127	0.000216549	8.7	0.000149897	0.000261427	0.000280784
8.72	9.12823e-05	0.000217339	0.000218513	8.72	9.35891e-05	0.000222321	0.00021676	8.72	0.000149976	0.000261653	0.00028104
8.74	9.13223e-05	0.000217512	0.000218716	8.74	9.36324e-05	0.000222515	0.000216972	8.74	0.000150054	0.000261878	0.000281297
8.76	9.13624e-05	0.000217685	0.000218918	8.76	9.36762e-05	0.000222709	0.000217184	8.76	0.000150133	0.000262104	0.000281554
8.78	9.14028e-05	0.000217858	0.000219121	8.78	9.37195e-05	0.000222904	0.000217397	8.78	0.000150212	0.000262331	0.000281811
8.8	9.14428e-05	0.000218032	0.000219324	8.8	9.37629e-05	0.000223099	0.000217609	8.8	0.000150291	0.000262557	0.000282069
8.82	9.14833e-05	0.000218205	0.000219526	8.82	9.38067e-05	0.000223295	0.000217823	8.82	0.00015037	0.000262785	0.000282328
8.84	9.15237e-05	0.000218379	0.000219729	8.84	9.385e-05	0.000223491	0.000218036	8.84	0.000150449	0.000263012	0.000282586
8.86	9.15638e-05	0.000218552	0.000219932	8.86	9.38938e-05	0.000223687	0.000218251	8.86	0.000150529	0.00026324	0.000282846
8.88	9.16042e-05	0.000218726	0.000220135	8.88	9.39375e-05	0.000223883	0.000218465	8.88	0.000150608	0.000263468	0.000283105
8.9	9.16446e-05	0.0002189	0.000220339	8.9	9.39809e-05	0.00022408	0.00021868	8.9	0.000150687	0.000263696	0.000283366
8.92	9.16851e-05	0.000219073	0.000220542	8.92	9.40247e-05	0.000224277	0.000218895	8.92	0.000150766	0.000263925	0.000283627
8.94	9.17255e-05	0.000219247	0.000220746	8.94	9.40684e-05	0.000224475	0.000219112	8.94	0.000150846	0.000264154	0.000283888
8.96	9.17664e-05	0.00021942	0.000220949	8.96	9.41122e-05	0.000224673	0.000219328	8.96	0.000150926	0.000264384	0.00028415
8.98	9.18068e-05	0.000219594	0.000221153	8.98	9.41564e-05	0.000224871	0.000219544	8.98	0.000151005	0.000264614	0.000284412
9	9.18473e-05	0.000219768	0.000221357	9	9.42002e-05	0.000225069	0.000219761	9	0.000151085	0.000264844	0.000284675
9.02	9.18881e-05	0.000219941	0.000221561	9.02	9.4244e-05	0.000225268	0.000219979	9.02	0.000151164	0.000265075	0.000284938
9.04	9.19286e-05	0.000220115	0.000221765	9.04	9.42882e-05	0.000225468	0.000220197	9.04	0.000151244	0.000265306	0.000285201
9.06	9.19694e-05	0.000220289	0.000221969	9.06	9.4332e-05	0.000225667	0.000220415	9.06	0.000151324	0.000265537	0.000285465
9.08	9.20099e-05	0.000220463	0.000222174	9.08	9.43762e-05	0.000225867	0.000220634	9.08	0.000151405	0.000265769	0.00028573
9.1	9.20507e-05	0.000220637	0.000222378	9.1	9.44205e-05	0.000226067	0.000220853	9.1	0.000151484	0.000266001	0.000285995
9.12	9.20916e-05	0.000220811	0.000222583	9.12	9.44642e-05	0.000226268	0.000221072	9.12	0.000151565	0.000266233	0.00028626
9.14	9.21325e-05	0.000220985	0.000222787	9.14	9.45085e-05	0.000226468	0.000221292	9.14	0.000151645	0.000266467	0.000286527
9.16	9.21733e-05	0.000221159	0.000222992	9.16	9.45527e-05	0.00022667	0.000221513	9.16	0.000151725	0.0002667	0.000286793
9.18	9.22142e-05	0.000221332	0.000223197	9.18	9.45969e-05	0.000226871	0.000221734	9.18	0.000151806	0.000266933	0.00028706
9.2	9.2255e-05	0.000221506	0.000223402	9.2	9.46416e-05	0.000227073	0.000221955	9.2	0.000151886	0.000267167	0.000287327
9.22	9.22963e-05	0.00022168	0.000223607	9.22	9.46858e-05	0.000227275	0.000222176	9.22	0.000151967	0.000267402	0.000287596
9.24	9.23372e-05	0.000221854	0.000223812	9.24	9.473e-05	0.000227478	0.000222399	9.24	0.000152047	0.000267637	0.000287864
9.26	9.2378e-05	0.000222028	0.000224017	9.26	9.47747e-05	0.000227681	0.000222621	9.26	0.000152128	0.000267872	0.000288133
9.28	9.24193e-05	0.000222202	0.000224223	9.28	9.48189e-05	0.000227884	0.000222844	9.28	0.000152209	0.000268107	0.000288402
9.3	9.24606e-05	0.000222376	0.000224428	9.3	9.48636e-05	0.000228088	0.000223068	9.3	0.00015229	0.000268343	0.000288672
9.32	9.25014e-05	0.000222549	0.000224633	9.32	9.49078e-05	0.000228292	0.000223292	9.32	0.000152371	0.000268579	0.000288943
9.34	9.25427e-05	0.000222723	0.000224839	9.34	9.49525e-05	0.000228496	0.000223516	9.34	0.000152452	0.000268817	0.000289214
9.36	9.2584e-05	0.000222898	0.000225045	9.36	9.49972e-05	0.000228701	0.000223741	9.36	0.000152533	0.000269053	0.000289485
9.38	9.26253e-05	0.000223071	0.00022525	9.38	9.50418e-05	0.000228906	0.000223966	9.38	0.000152614	0.000269291	0.000289757
9.4	9.26666e-05	0.000223245	0.000225456	9.4	9.50865e-05	0.000229111	0.000224192	9.4	0.000152695	0.000269529	0.00029003
9.42	9.27078e-05	0.000223419	0.000225662	9.42	9.51312e-05	0.000229317	0.000224418	9.42	0.000152777	0.000269767	0.000290303
9.44	9.27491e-05	0.000223593	0.000225868	9.44	9.51763e-05	0.000229523	0.000224645	9.44	0.000152858	0.000270005	0.000290576
9.46	9.27908e-05	0.000223767	0.000226075	9.46	9.5221e-05	0.00022973	0.000224872	9.46	0.00015294	0.000270244	0.00029085
9.48	9.28321e-05	0.000223941	0.000226281	9.48	9.52657e-05	0.000229937	0.000225099	9.48	0.000153021	0.000270484	0.000291125
9.5	9.28738e-05	0.000224115	0.000226487	9.5	9.53108e-05	0.000230144	0.000225327	9.5	0.000153103	0.000270723	0.0002914
9.52	9.29151e-05	0.000224288	0.000226693	9.52	9.53555e-05	0.000230352	0.000225555	9.52	0.000153185	0.000270964	0.000291676
9.54	9.29567e-05	0.000224462	0.0002269	9.54	9.54006e-05	0.00023056	0.000225784	9.54	0.000153267	0.000271204	0.000291952
9.56	9.29984e-05	0.000224636	0.000227106	9.56	9.54457e-05	0.000230768	0.000226013	9.56	0.000153348	0.000271445	0.000292228
9.58	9.30397e-05	0.00022481	0.000227313	9.58	9.54908e-05	0.000230977	0.000226243	9.58	0.00015343	0.000271687	0.000292505
9.6	9.30814e-05	0.000224983	0.000227519	9.6	9.55359e-05	0.000231186	0.000226473	9.6	0.000153513	0.000271928	0.000292783
9.62	9.31231e-05	0.000225157	0.000227726	9.62	9.5581e-05	0.000231395	0.000226704	9.62	0.000153595	0.00027217	0.000293061
9.64	9.31648e-05	0.000225331	0.000227933	9.64	9.56262e-05	0.000231605	0.000226935	9.64	0.000153677	0.000272413	0.000293339
9.66	9.32069e-05	0.000225505	0.00022814	9.66	9.56713e-05	0.000231815	0.000227166	9.66	0.000153759	0.000272656	0.000293619
9.68	9.32486e-05	0.000225679	0.000228347	9.68	9.57169e-05	0.000232025	0.000227398	9.68	0.000153842	0.000272899	0.000293898
9.7	9.32903e-05	0.000225852	0.000228554	9.7	9.5762e-05	0.000232236	0.000227631	9.7	0.000153924	0.000273143	0.000294178
9.72	9.33324e-05	0.000226026	0.000228761	9.72	9.58075e-05	0.000232448	0.000227864	9.72	0.000154007	0.000273387	0.000294459
9.74	9.33741e-05	0.000226199	0.000228968	9.74	9.58527e-05	0.000232659	0.000228097	9.74	0.000154089	0.000273632	0.000294741
9.76	9.34162e-05	0.000226373	0.000229175	9.76	9.58982e-05	0.000232871	0.000228331	9.76	0.000154172	0.000273876	0.000295022
9.78	9.34583e-05	0.000226546	0.000229382	9.78	9.59438e-05	0.000233084	0.000228565	9.78	0.000154255	0.000274122	0.000295304
9.8	9.35e-05	0.00022672	0.00022959	9.8	9.59894e-05	0.000233296	0.0002288	9.8	0.000154338	0.000274367	0.000295587
9.82	9.35421e-05	0.000226893	0.000229797	9.82	9.60349e-05	0.000233509	0.000229035	9.82	0.000154421	0.000274614	0.000295871
9.84	9.35842e-05	0.000227067	0.000230005	9.84	9.60805e-05	0.000233723	0.000229271	9.84	0.000154504	0.00027486	0.000296154
9.86	9.36263e-05	0.00022724	0.000230212	9.86	9.61261e-05	0.000233937	0.000229507	9.86	0.000154587	0.000275107	0.000296439
9.88	9.36689e-05	0.000227413	0.00023042	9.88	9.61716e-05	0.000234151	0.000229744	9.88	0.00015467	0.000275354	0.000296724
9.9	9.3711e-05	0.000227587	0.000230627	9.9	9.62176e-05	0.000234366	0.000229981	9.9	0.000154754	0.000275602	0.00029701
9.92	9.37531e-05	0.00022776	0.000230835	9.92	9.62632e-05	0.000234581	0.000230218	9.92	0.000154837	0.00027585	0.000297296
9.94	9.37956e-05	0.000227933	0.000231042	9.94	9.63092e-05	0.000234796	0.000230457	9.94	0.00015492	0.000276098	0.000297582
9.96	9.38377e-05	0.000228106	0.00023125	9.96	9.63552e-05	0.000235012	0.000230695	9.96	0.000155004	0.000276348	0.000297869
9.98	9.38803e-05	0.000228279	0.000231458	9.98	9.64008e-05	0.000235228	0.000230934	9.98	0.000155088	0.000276597	0.000298157
10	9.39228e-05	0.000228452	0.000231666	10	9.64468e-05	0.000235445	0.000231174	10	0.000155171	0.000276847	0.000298445
10.02	9.39649e-05	0.000228625	0.000231874	10.02	9.64928e-05	0.000235661	0.000231413	10.02	0.000155255	0.000277097	0.000298734
10.04	9.40074e-05	0.000228798	0.000232082	10.04	9.65388e-05	0.000235879	0.000231654	10.04	0.000155339	0.000277348	0.000299023
10.06	9.405e-05	0.000228972	0.00023229	10.06	9.65848e-05	0.000236096	0.000231895	10.06	0.000155423	0.000277599	0.000299313
10.08	9.40925e-05	0.000229144	0.000232498	10.08	9.66313e-05	0.000236314	0.000232136	10.08	0.000155507	0.00027785	0.000299604
10.1	9.4135e-05	0.000229317	0.000232706	10.1	9.66773e-05	0.000236533	0.000232378	10.1	0.000155591	0.000278102	0.000299894
10.12	9.4178e-05	0.00022949	0.000232914	10.12	9.67233e-05	0.000236752	0.000232621	10.12	0.000155675	0.000278354	0.000300186
10.14	9.42205e-05	0.000229662	0.000233123	10.14	9.67698e-05	0.000236971	0.000232864	10.14	0.000155759	0.000278607	0.000300478
10.16	9.4263e-05	0.000229835	0.000233331	10.16	9.68162e-05	0.000237191	0.000233107	10.16	0.000155844	0.00027886	0.000300771
10.18	9.4306e-05	0.000230008	0.000233539	10.18	9.68623e-05	0.000237411	0.000233351	10.18	0.000155928	0.000279113	0.000301064
10.2	9.43489e-05	0.00023018	0.000233748	10.2	9.69087e-05	0.000237631	0.000233595	10.2	0.000156013	0.000279368	0.000301358
10.22	9.43914e-05	0.000230353	0.000233956	10.22	9.69552e-05	0.000237853	0.00023384	10.22	0.000156097	0.000279622	0.000301652
10.24	9.44344e-05	0.000230525	0.000234165	10.24	9.70016e-05	0.000238074	0.000234086	10.24	0.000156183	0.000279877	0.000301947
10.26	9.44773e-05	0.000230698	0.000234373	10.26	9.70481e-05	0.000238295	0.000234331	10.26	0.000156267	0.000280132	0.000302243
10.28	9.45203e-05	0.00023087	0.000234582	10.28	9.7095e-05	0.000238517	0.000234578	10.28	0.000156352	0.000280388	0.000302538
10.3	9.45632e-05	0.000231042	0.00023479	10.3	9.71415e-05	0.00023874	0.000234825	10.3	0.000156437	0.000280644	0.000302835
10.32	9.46062e-05	0.000231214	0.000234999	10.32	9.71879e-05	0.000238963	0.000235072	10.32	0.000156522	0.0002809	0.000303132
10.34	9.46495e-05	0.000231386	0.000235208	10.34	9.72348e-05	0.000239186	0.00023532	10.34	0.000156607	0.000281158	0.00030343
10.36	9.46925e-05	0.000231559	0.000235417	10.36	9.72813e-05	0.000239409	0.000235568	10.36	0.000156692	0.000281415	0.000303728
10.38	9.47354e-05	0.00023173	0.000235625	10.38	9.73282e-05	0.000239634	0.000235817	10.38	0.000156778	0.000281672	0.000304027
10.4	9.47788e-05	0.000231903	0.000235834	10.4	9.73751e-05	0.000239858	0.000236067	10.4	0.000156863	0.000281931	0.000304327
10.42	9.48221e-05	0.000232074	0.000236043	10.42	9.7422e-05	0.000240083	0.000236317	10.42	0.000156949	0.00028219	0.000304627
10.44	9.48651e-05	0.000232246	0.000236252	10.44	9.74689e-05	0.000240308	0.000236567	10.44	0.000157034	0.000282448	0.000304927
10.46	9.49084e-05	0.000232418	0.000236461	10.46	9.75158e-05	0.000240534	0.000236818	10.46	0.00015712	0.000282708	0.000305228
10.48	9.49518e-05	0.000232589	0.00023667	10.48	9.75627e-05	0.00024076	0.000237069	10.48	0.000157205	0.000282968	0.00030553
10.5	9.49952e-05	0.000232761	0.000236879	10.5	9.76096e-05	0.000240986	0.000237321	10.5	0.000157292	0.000283229	0.000305832
10.52	9.50385e-05	0.000232932	0.000237088	10.52	9.7657e-05	0.000241213	0.000237574	10.52	0.000157377	0.000283489	0.000306135
10.54	9.50819e-05	0.000233104	0.000237297	10.54	9.77039e-05	0.000241441	0.000237827	10.54	0.000157463	0.000283751	0.000306439
10.56	9.51257e-05	0.000233276	0.000237506	10.56	9.77512e-05	0.000241668	0.00023808	10.56	0.000157549	0.000284012	0.000306743
10.58	9.5169e-05	0.000233447	0.000237715	10.58	9.77986e-05	0.000241897	0.000238335	10.58	0.000157636	0.000284275	0.000307048
10.6	9.52128e-05	0.000233618	0.000237924	10.6	9.78455e-05	0.000242125	0.000238589	10.6	0.000157722	0.000284537	0.000307353
10.62	9.52562e-05	0.000233789	0.000238134	10.62	9.78929e-05	0.000242354	0.000238844	10.62	0.000157808	0.0002848	0.000307659
10.64	9.52999e-05	0.00023396	0.000238343	10.64	9.79402e-05	0.000242584	0.0002391	10.64	0.000157894	0.000285064	0.000307965
10.66	9.53437e-05	0.000234131	0.000238552	10.66	9.79876e-05	0.000242813	0.000239356	10.66	0.000157981	0.000285328	0.000308272
10.68	9.53871e-05	0.000234302	0.000238762	10.68	9.80354e-05	0.000243044	0.000239613	10.68	0.000158068	0.000285592	0.00030858
10.7	9.54309e-05	0.000234473	0.000238971	10.7	9.80827e-05	0.000243274	0.00023987	10.7	0.000158154	0.000285857	0.000308888
10.72	9.54746e-05	0.000234644	0.00023918	10.72	9.81301e-05	0.000243505	0.000240128	10.72	0.000158241	0.000286123	0.000309197
10.74	9.55188e-05	0.000234814	0.00023939	10.74	9.81779e-05	0.000243737	0.000240386	10.74	0.000158328	0.000286388	0.000309507
10.76	9.55626e-05	0.000234985	0.000239599	10.76	9.82252e-05	0.000243969	0.000240645	10.76	0.000158415	0.000286655	0.000309817
10.78	9.56064e-05	0.000235156	0.000239809	10.78	9.8273e-05	0.000244201	0.000240904	10.78	0.000158502	0.000286921	0.000310127
10.8	9.56506e-05	0.000235326	0.000240018	10.8	9.83208e-05	0.000244434	0.000241164	10.8	0.000158589	0.000287188	0.000310438
10.82	9.56944e-05	0.000235496	0.000240228	10.82	9.83686e-05	0.000244667	0.000241424	10.82	0.000158676	0.000287456	0.000310751
10.84	9.57386e-05	0.000235667	0.000240437	10.84	9.84164e-05	0.000244901	0.000241685	10.84	0.000158764	0.000287724	0.000311063
10.86	9.57823e-05	0.000235837	0.000240647	10.86	9.84642e-05	0.000245135	0.000241947	10.86	0.000158851	0.000287993	0.000311376
10.88	9.58265e-05	0.000236007	0.000240857	10.88	9.8512e-05	0.00024537	0.000242209	10.88	0.000158938	0.000288261	0.00031169
10.9	9.58707e-05	0.000236177	0.000241066	10.9	9.85603e-05	0.000245605	0.000242471	10.9	0.000159026	0.000288531	0.000312004
10.92	9.59149e-05	0.000236347	0.000241277	10.92	9.86081e-05	0.00024584	0.000242734	10.92	0.000159114	0.000288801	0.000312319
10.94	9.59591e-05	0.000236517	0.000241486	10.94	9.86563e-05	0.000246076	0.000242998	10.94	0.000159201	0.000289071	0.000312635
10.96	9.60037e-05	0.000236687	0.000241696	10.96	9.87041e-05	0.000246312	0.000243262	10.96	0.000159289	0.000289342	0.000312951
10.98	9.60479e-05	0.000236857	0.000241906	10.98	9.87524e-05	0.000246549	0.000243527	10.98	0.000159377	0.000289613	0.000313268
11	9.60921e-05	0.000237026	0.000242116	11	9.88006e-05	0.000246786	0.000243793	11	0.000159465	0.000289885	0.000313586
11.02	9.61367e-05	0.000237196	0.000242326	11.02	9.88488e-05	0.000247024	0.000244058	11.02	0.000159553	0.000290157	0.000313904
11.04	9.61809e-05	0.000237365	0.000242536	11.04	9.88971e-05	0.000247262	0.000244325	11.04	0.000159641	0.00029043	0.000314222
11.06	9.62255e-05	0.000237535	0.000242746	11.06	9.89453e-05	0.0002475	0.000244592	11.06	0.00015973	0.000290703	0.000314541
11.08	9.62702e-05	0.000237704	0.000242956	11.08	9.89936e-05	0.000247739	0.000244859	11.08	0.000159818	0.000290977	0.000314862
11.1	9.63148e-05	0.000237874	0.000243166	11.1	9.90418e-05	0.000247978	0.000245127	11.1	0.000159907	0.000291251	0.000315182
11.12	9.63594e-05	0.000238043	0.000243376	11.12	9.90905e-05	0.000248218	0.000245396	11.12	0.000159995	0.000291525	0.000315504
11.14	9.6404e-05	0.000238212	0.000243587	11.14	9.91388e-05	0.000248459	0.000245666	11.14	0.000160084	0.0002918	0.000315825
11.16	9.64486e-05	0.000238381	0.000243797	11.16	9.91875e-05	0.0002487	0.000245936	11.16	0.000160173	0.000292075	0.000316148
11.18	9.64932e-05	0.00023855	0.000244008	11.18	9.92362e-05	0.000248941	0.000246206	11.18	0.000160261	0.000292352	0.000316471
11.2	9.65382e-05	0.000238719	0.000244218	11.2	9.92849e-05	0.000249182	0.000246477	11.2	0.00016035	0.000292628	0.000316795
11.22	9.65829e-05	0.000238888	0.000244428	11.22	9.93335e-05	0.000249425	0.000246748	11.22	0.000160439	0.000292905	0.00031712
11.24	9.66279e-05	0.000239056	0.000244639	11.24	9.93822e-05	0.000249667	0.000247021	11.24	0.000160529	0.000293183	0.000317444
11.26	9.66725e-05	0.000239225	0.000244849	11.26	9.94309e-05	0.00024991	0.000247293	11.26	0.000160618	0.00029346	0.00031777
11.28	9.67175e-05	0.000239394	0.00024506	11.28	9.94796e-05	0.000250153	0.000247567	11.28	0.000160707	0.000293739	0.000318097
11.3	9.67626e-05	0.000239562	0.00024527	11.3	9.95288e-05	0.000250398	0.00024784	11.3	0.000160796	0.000294017	0.000318424
11.32	9.68076e-05	0.000239731	0.000245481	11.32	9.95775e-05	0.000250642	0.000248115	11.32	0.000160885	0.000294297	0.000318752
11.34	9.68526e-05	0.000239899	0.000245692	11.34	9.96266e-05	0.000250887	0.00024839	11.34	0.000160975	0.000294577	0.00031908
11.36	9.68976e-05	0.000240067	0.000245903	11.36	9.96753e-05	0.000251132	0.000248666	11.36	0.000161064	0.000294858	0.000319409
11.38	9.69431e-05	0.000240236	0.000246113	11.38	9.97244e-05	0.000251378	0.000248942	11.38	0.000161154	0.000295138	0.000319739
11.4	9.69881e-05	0.000240404	0.000246324	11.4	9.97736e-05	0.000251624	0.000249218	11.4	0.000161244	0.000295419	0.000320069
11.42	9.70331e-05	0.000240572	0.000246535	11.42	9.98227e-05	0.00025187	0.000249496	11.42	0.000161334	0.000295701	0.0003204
11.44	9.70786e-05	0.00024074	0.000246746	11.44	9.98719e-05	0.000252117	0.000249773	11.44	0.000161424	0.000295983	0.000320732
11.46	9.7124e-05	0.000240908	0.000246957	11.46	9.99214e-05	0.000252365	0.000250052	11.46	0.000161514	0.000296266	0.000321064
11.48	9.71695e-05	0.000241075	0.000247168	11.48	9.99706e-05	0.000252613	0.000250331	11.48	0.000161605	0.000296549	0.000321397
11.5	9.72145e-05	0.000241243	0.000247379	11.5	0.00010002	0.000252862	0.000250611	11.5	0.000161695	0.000296833	0.00032173
11.52	9.726e-05	0.000241411	0.000247591	11.52	0.000100069	0.000253111	0.000250891	11.52	0.000161785	0.000297118	0.000322065
11.54	9.73054e-05	0.000241578	0.000247802	11.54	0.000100119	0.000253361	0.000251172	11.54	0.000161876	0.000297402	0.0003224
11.56	9.73513e-05	0.000241746	0.000248013	11.56	0.000100168	0.00025361	0.000251454	11.56	0.000161966	0.000297688	0.000322736
11.58	9.73967e-05	0.000241913	0.000248225	11.58	0.000100218	0.000253861	0.000251736	11.58	0.000162057	0.000297973	0.000323072
11.6	9.74422e-05	0.000242081	0.000248436	11.6	0.000100267	0.000254112	0.000252019	11.6	0.000162148	0.000298259	0.000323409
11.62	9.7488e-05	0.000242248	0.000248648	11.62	0.000100317	0.000254363	0.000252302	11.62	0.000162239	0.000298547	0.000323747
11.64	9.75335e-05	0.000242416	0.000248859	11.64	0.000100367	0.000254615	0.000252586	11.64	0.00016233	0.000298834	0.000324086
11.66	9.75793e-05	0.000242583	0.000249071	11.66	0.000100416	0.000254867	0.000252871	11.66	0.000162421	0.000299121	0.000324424
11.68	9.76252e-05	0.00024275	0.000249283	11.68	0.000100466	0.00025512	0.000253156	11.68	0.000162512	0.00029941	0.000324764
11.7	9.76711e-05	0.000242917	0.000249494	11.7	0.000100516	0.000255374	0.000253442	11.7	0.000162603	0.000299698	0.000325105
11.72	9.77169e-05	0.000243084	0.000249707	11.72	0.000100566	0.000255628	0.000253728	11.72	0.000162694	0.000299988	0.000325446
11.74	9.77628e-05	0.000243251	0.000249918	11.74	0.000100616	0.000255882	0.000254015	11.74	0.000162786	0.000300278	0.000325788
11.76	9.78087e-05	0.000243418	0.000250131	11.76	0.000100666	0.000256137	0.000254302	11.76	0.000162877	0.000300568	0.00032613
11.78	9.78549e-05	0.000243585	0.000250343	11.78	0.000100716	0.000256392	0.00025459	11.78	0.000162969	0.000300859	0.000326474
11.8	9.79008e-05	0.000243752	0.000250555	11.8	0.000100766	0.000256648	0.00025488	11.8	0.00016306	0.00030115	0.000326818
11.82	9.79467e-05	0.000243918	0.000250767	11.82	0.000100816	0.000256904	0.000255169	11.82	0.000163152	0.000301442	0.000327162
11.84	9.79929e-05	0.000244085	0.00025098	11.84	0.000100866	0.000257161	0.000255459	11.84	0.000163244	0.000301734	0.000327508
11.86	9.80392e-05	0.000244251	0.000251192	11.86	0.000100916	0.000257418	0.00025575	11.86	0.000163336	0.000302027	0.000327854
11.88	9.80855e-05	0.000244418	0.000251405	11.88	0.000100967	0.000257676	0.000256041	11.88	0.000163428	0.000302321	0.000328201
11.9	9.81318e-05	0.000244585	0.000251617	11.9	0.000101017	0.000257934	0.000256333	11.9	0.00016352	0.000302615	0.000328548
11.92	9.81781e-05	0.000244751	0.00025183	11.92	0.000101067	0.000258193	0.000256626	11.92	0.000163612	0.000302909	0.000328896
11.94	9.82243e-05	0.000244918	0.000252043	11.94	0.000101118	0.000258452	0.000256919	11.94	0.000163705	0.000303204	0.000329245
11.96	9.82706e-05	0.000245084	0.000252256	11.96	0.000101168	0.000258712	0.000257213	11.96	0.000163797	0.000303499	0.000329595
11.98	9.83169e-05	0.00024525	0.000252469	11.98	0.000101219	0.000258972	0.000257508	11.98	0.00016389	0.000303795	0.000329946
12	9.83636e-05	0.000245416	0.000252682	12	0.000101269	0.000259233	0.000257803	12	0.000163983	0.000304092	0.000330297
12.02	9.84099e-05	0.000245583	0.000252895	12.02	0.00010132	0.000259495	0.000258099	12.02	0.000164075	0.000304389	0.000330648
12.04	9.84566e-05	0.000245749	0.000253109	12.04	0.000101371	0.000259756	0.000258395	12.04	0.000164168	0.000304687	0.000331001
12.06	9.85033e-05	0.000245915	0.000253322	12.06	0.000101421	0.000260019	0.000258692	12.06	0.000164261	0.000304985	0.000331354
12.08	9.855e-05	0.000246081	0.000253536	12.08	0.000101472	0.000260281	0.00025899	12.08	0.000164354	0.000305284	0.000331708
12.1	9.85967e-05	0.000246247	0.00025375	12.1	0.000101523	0.000260545	0.000259289	12.1	0.000164447	0.000305583	0.000332063
12.12	9.86434e-05	0.000246413	0.000253964	12.12	0.000101574	0.000260808	0.000259588	12.12	0.00016454	0.000305883	0.000332418
12.14	9.86901e-05	0.000246579	0.000254177	12.14	0.000101625	0.000261073	0.000259887	12.14	0.000164634	0.000306183	0.000332775
12.16	9.87368e-05	0.000246745	0.000254391	12.16	0.000101676	0.000261338	0.000260188	12.16	0.000164727	0.000306484	0.000333131
12.18	9.87839e-05	0.000246911	0.000254606	12.18	0.000101727	0.000261603	0.000260489	12.18	0.00016482	0.000306785	0.000333489
12.2	9.88306e-05	0.000247077	0.00025482	12.2	0.000101778	0.000261869	0.000260791	12.2	0.000164914	0.000307087	0.000333848
12.22	9.88777e-05	0.000247243	0.000255034	12.22	0.000101829	0.000262136	0.000261093	12.22	0.000165008	0.000307389	0.000334206
12.24	9.89248e-05	0.000247409	0.000255249	12.24	0.00010188	0.000262402	0.000261396	12.24	0.000165102	0.000307693	0.000334567
12.26	9.89719e-05	0.000247574	0.000255463	12.26	0.000101931	0.00026267	0.0002617	12.26	0.000165196	0.000307996	0.000334927
12.28	9.9019e-05	0.00024774	0.000255678	12.28	0.000101983	0.000262938	0.000262004	12.28	0.000165289	0.0003083	0.000335288
12.3	9.90661e-05	0.000247906	0.000255893	12.3	0.000102034	0.000263206	0.000262309	12.3	0.000165384	0.000308605	0.000335651
12.32	9.91133e-05	0.000248072	0.000256108	12.32	0.000102085	0.000263475	0.000262615	12.32	0.000165478	0.00030891	0.000336014
12.34	9.91604e-05	0.000248237	0.000256323	12.34	0.000102136	0.000263745	0.000262921	12.34	0.000165572	0.000309216	0.000336377
12.36	9.92079e-05	0.000248403	0.000256539	12.36	0.000102188	0.000264016	0.000263228	12.36	0.000165666	0.000309522	0.000336742
12.38	9.9255e-05	0.000248569	0.000256754	12.38	0.000102239	0.000264286	0.000263536	12.38	0.000165761	0.000309829	0.000337107
12.4	9.93025e-05	0.000248734	0.00025697	12.4	0.000102291	0.000264557	0.000263844	12.4	0.000165856	0.000310136	0.000337473
12.42	9.93497e-05	0.0002489	0.000257186	12.42	0.000102343	0.000264829	0.000264154	12.42	0.000165951	0.000310444	0.00033784
12.44	9.93972e-05	0.000249066	0.000257402	12.44	0.000102395	0.000265101	0.000264464	12.44	0.000166045	0.000310753	0.000338207
12.46	9.94447e-05	0.000249231	0.000257618	12.46	0.000102446	0.000265374	0.000264774	12.46	0.00016614	0.000311062	0.000338575
12.48	9.94922e-05	0.000249397	0.000257834	12.48	0.000102498	0.000265647	0.000265085	12.48	0.000166235	0.000311372	0.000338944
12.5	9.95398e-05	0.000249562	0.00025805	12.5	0.00010255	0.000265921	0.000265397	12.5	0.00016633	0.000311682	0.000339314
12.52	9.95877e-05	0.000249728	0.000258267	12.52	0.000102602	0.000266196	0.000265709	12.52	0.000166425	0.000311992	0.000339685
12.54	9.96353e-05	0.000249894	0.000258484	12.54	0.000102654	0.000266471	0.000266023	12.54	0.000166521	0.000312304	0.000340056
12.56	9.96828e-05	0.000250059	0.000258701	12.56	0.000102705	0.000266746	0.000266337	12.56	0.000166616	0.000312616	0.000340428
12.58	9.97307e-05	0.000250225	0.000258918	12.58	0.000102758	0.000267022	0.000266652	12.58	0.000166712	0.000312928	0.000340801
12.6	9.97787e-05	0.00025039	0.000259135	12.6	0.00010281	0.000267299	0.000266967	12.6	0.000166807	0.000313242	0.000341175
12.62	9.98266e-05	0.000250556	0.000259353	12.62	0.000102862	0.000267576	0.000267283	12.62	0.000166903	0.000313555	0.000341549
12.64	9.98742e-05	0.000250722	0.00025957	12.64	0.000102914	0.000267854	0.0002676	12.64	0.000166999	0.000313869	0.000341924
12.66	9.99225e-05	0.000250887	0.000259788	12.66	0.000102966	0.000268132	0.000267917	12.66	0.000167095	0.000314184	0.000342301
12.68	9.99705e-05	0.000251053	0.000260006	12.68	0.000103019	0.000268411	0.000268235	12.68	0.00016719	0.000314499	0.000342678
12.7	0.000100018	0.000251218	0.000260224	12.7	0.000103071	0.00026869	0.000268554	12.7	0.000167287	0.000314815	0.000343055
12.72	0.000100066	0.000251384	0.000260442	12.72	0.000103124	0.00026897	0.000268874	12.72	0.000167383	0.000315132	0.000343434
12.74	0.000100115	0.00025155	0.000260661	12.74	0.000103176	0.000269251	0.000269194	12.74	0.000167479	0.000315449	0.000343813
12.76	0.000100163	0.000251715	0.00026088	12.76	0.000103229	0.000269532	0.000269515	12.76	0.000167575	0.000315767	0.000344193
12.78	0.000100211	0.000251881	0.000261099	12.78	0.000103281	0.000269813	0.000269837	12.78	0.000167672	0.000316085	0.000344574
12.8	0.000100259	0.000252047	0.000261318	12.8	0.000103334	0.000270095	0.000270159	12.8	0.000167769	0.000316403	0.000344955
12.82	0.000100308	0.000252213	0.000261537	12.82	0.000103386	0.000270378	0.000270483	12.82	0.000167865	0.000316723	0.000345338
12.84	0.000100356	0.000252379	0.000261757	12.84	0.000103439	0.000270661	0.000270807	12.84	0.000167962	0.000317043	0.000345721
12.86	0.000100405	0.000252544	0.000261976	12.86	0.000103492	0.000270946	0.000271131	12.86	0.000168059	0.000317363	0.000346105
12.88	0.000100453	0.00025271	0.000262196	12.88	0.000103544	0.00027123	0.000271457	12.88	0.000168156	0.000317684	0.00034649
12.9	0.000100502	0.000252876	0.000262417	12.9	0.000103598	0.000271515	0.000271783	12.9	0.000168254	0.000318006	0.000346876
12.92	0.00010055	0.000253042	0.000262637	12.92	0.00010365	0.000271801	0.00027211	12.92	0.00016835	0.000318329	0.000347262
12.94	0.000100599	0.000253208	0.000262858	12.94	0.000103703	0.000272087	0.000272437	12.94	0.000168448	0.000318652	0.00034765
12.96	0.000100647	0.000253374	0.000263079	12.96	0.000103757	0.000272373	0.000272766	12.96	0.000168545	0.000318975	0.000348038
12.98	0.000100696	0.00025354	0.0002633	12.98	0.000103809	0.000272661	0.000273095	12.98	0.000168643	0.000319299	0.000348427
13	0.000100745	0.000253706	0.000263521	13	0.000103862	0.000272949	0.000273425	13	0.000168741	0.000319624	0.000348817
13.02	0.000100794	0.000253872	0.000263743	13.02	0.000103916	0.000273237	0.000273755	13.02	0.000168838	0.000319949	0.000349208
13.04	0.000100843	0.000254039	0.000263965	13.04	0.000103969	0.000273526	0.000274087	13.04	0.000168936	0.000320276	0.000349599
13.06	0.000100891	0.000254205	0.000264187	13.06	0.000104022	0.000273816	0.000274419	13.06	0.000169034	0.000320602	0.000349992
13.08	0.00010094	0.000254371	0.000264409	13.08	0.000104076	0.000274106	0.000274752	13.08	0.000169132	0.000320929	0.000350385
13.1	0.000100989	0.000254538	0.000264631	13.1	0.000104129	0.000274397	0.000275085	13.1	0.00016923	0.000321257	0.000350779
13.12	0.000101038	0.000254704	0.000264854	13.12	0.000104183	0.000274689	0.00027542	13.12	0.000169329	0.000321585	0.000351174
13.14	0.000101087	0.00025487	0.000265078	13.14	0.000104236	0.00027498	0.000275755	13.14	0.000169427	0.000321914	0.00035157
13.16	0.000101137	0.000255037	0.000265301	13.16	0.00010429	0.000275273	0.000276091	13.16	0.000169526	0.000322244	0.000351966
13.18	0.000101186	0.000255204	0.000265524	13.18	0.000104344	0.000275567	0.000276427	13.18	0.000169624	0.000322574	0.000352364
13.2	0.000101235	0.00025537	0.000265748	13.2	0.000104397	0.00027586	0.000276765	13.2	0.000169723	0.000322905	0.000352762
13.22	0.000101284	0.000255537	0.000265972	13.22	0.000104451	0.000276155	0.000277103	13.22	0.000169822	0.000323237	0.000353162
13.24	0.000101334	0.000255704	0.000266197	13.24	0.000104505	0.00027645	0.000277442	13.24	0.000169921	0.000323568	0.000353561
13.26	0.000101383	0.000255871	0.000266422	13.26	0.000104558	0.000276745	0.000277782	13.26	0.000170019	0.000323901	0.000353962
13.28	0.000101433	0.000256038	0.000266646	13.28	0.000104613	0.000277042	0.000278122	13.28	0.000170119	0.000324235	0.000354365
13.3	0.000101482	0.000256205	0.000266872	13.3	0.000104667	0.000277338	0.000278464	13.3	0.000170218	0.000324569	0.000354767
13.32	0.000101531	0.000256372	0.000267097	13.32	0.000104721	0.000277636	0.000278806	13.32	0.000170317	0.000324903	0.000355171
13.34	0.000101581	0.000256539	0.000267323	13.34	0.000104775	0.000277934	0.000279148	13.34	0.000170417	0.000325239	0.000355575
13.36	0.000101631	0.000256706	0.000267549	13.36	0.000104829	0.000278233	0.000279492	13.36	0.000170516	0.000325574	0.00035598
13.38	0.00010168	0.000256874	0.000267776	13.38	0.000104883	0.000278532	0.000279837	13.38	0.000170616	0.000325911	0.000356386
13.4	0.00010173	0.000257041	0.000268002	13.4	0.000104937	0.000278832	0.000280182	13.4	0.000170716	0.000326248	0.000356794
13.42	0.00010178	0.000257209	0.00026823	13.42	0.000104992	0.000279132	0.000280528	13.42	0.000170815	0.000326585	0.000357202
13.44	0.00010183	0.000257377	0.000268457	13.44	0.000105046	0.000279433	0.000280875	13.44	0.000170915	0.000326924	0.00035761
13.46	0.00010188	0.000257544	0.000268684	13.46	0.0001051	0.000279735	0.000281223	13.46	0.000171016	0.000327263	0.00035802
13.48	0.00010193	0.000257712	0.000268913	13.48	0.000105155	0.000280037	0.000281571	13.48	0.000171116	0.000327603	0.000358431
13.5	0.00010198	0.00025788	0.000269141	13.5	0.000105209	0.00028034	0.00028192	13.5	0.000171216	0.000327943	0.000358843
13.52	0.00010203	0.000258048	0.000269369	13.52	0.000105264	0.000280644	0.00028227	13.52	0.000171317	0.000328284	0.000359255
13.54	0.00010208	0.000258216	0.000269598	13.54	0.000105319	0.000280948	0.000282621	13.54	0.000171417	0.000328625	0.000359668
13.56	0.00010213	0.000258385	0.000269828	13.56	0.000105373	0.000281253	0.000282973	13.56	0.000171518	0.000328968	0.000360082
13.58	0.00010218	0.000258553	0.000270057	13.58	0.000105428	0.000281558	0.000283325	13.58	0.000171618	0.00032931	0.000360497
13.6	0.00010223	0.000258722	0.000270287	13.6	0.000105483	0.000281864	0.000283679	13.6	0.000171719	0.000329654	0.000360914
13.62	0.00010228	0.000258891	0.000270518	13.62	0.000105538	0.000282171	0.000284032	13.62	0.00017182	0.000329998	0.00036133
13.64	0.000102331	0.000259059	0.000270748	13.64	0.000105593	0.000282479	0.000284388	13.64	0.000171921	0.000330343	0.000361748
13.66	0.000102381	0.000259228	0.000270979	13.66	0.000105648	0.000282787	0.000284743	13.66	0.000172022	0.000330688	0.000362167
13.68	0.000102432	0.000259397	0.000271211	13.68	0.000105703	0.000283096	0.0002851	13.68	0.000172124	0.000331035	0.000362587
13.7	0.000102482	0.000259566	0.000271442	13.7	0.000105758	0.000283405	0.000285457	13.7	0.000172225	0.000331381	0.000363008
13.72	0.000102533	0.000259736	0.000271674	13.72	0.000105813	0.000283715	0.000285816	13.72	0.000172326	0.000331728	0.000363429
13.74	0.000102583	0.000259905	0.000271907	13.74	0.000105868	0.000284025	0.000286175	13.74	0.000172428	0.000332077	0.000363852
13.76	0.000102634	0.000260075	0.00027214	13.76	0.000105924	0.000284337	0.000286535	13.76	0.00017253	0.000332425	0.000364275
13.78	0.000102684	0.000260244	0.000272373	13.78	0.000105979	0.000284648	0.000286895	13.78	0.000172632	0.000332775	0.0003647
13.8	0.000102735	0.000260414	0.000272606	13.8	0.000106034	0.000284961	0.000287257	13.8	0.000172734	0.000333125	0.000365125
13.82	0.000102786	0.000260584	0.00027284	13.82	0.00010609	0.000285274	0.00028762	13.82	0.000172835	0.000333476	0.000365551
13.84	0.000102837	0.000260754	0.000273074	13.84	0.000106145	0.000285588	0.000287983	13.84	0.000172938	0.000333827	0.000365978
13.86	0.000102888	0.000260924	0.000273309	13.86	0.000106201	0.000285902	0.000288347	13.86	0.00017304	0.000334179	0.000366406
13.88	0.000102939	0.000261095	0.000273544	13.88	0.000106256	0.000286217	0.000288712	13.88	0.000173142	0.000334532	0.000366835
13.9	0.00010299	0.000261265	0.000273779	13.9	0.000106312	0.000286533	0.000289078	13.9	0.000173245	0.000334886	0.000367266
13.92	0.000103041	0.000261436	0.000274015	13.92	0.000106368	0.00028685	0.000289445	13.92	0.000173347	0.00033524	0.000367696
13.94	0.000103092	0.000261607	0.000274251	13.94	0.000106424	0.000287167	0.000289813	13.94	0.00017345	0.000335595	0.000368129
13.96	0.000103143	0.000261778	0.000274488	13.96	0.000106479	0.000287485	0.000290181	13.96	0.000173553	0.00033595	0.000368561
13.98	0.000103194	0.000261949	0.000274725	13.98	0.000106535	0.000287803	0.00029055	13.98	0.000173656	0.000336306	0.000368995
14	0.000103245	0.000262121	0.000274963	14	0.000106592	0.000288122	0.00029092	14	0.000173759	0.000336663	0.00036943
14.02	0.000103296	0.000262292	0.000275201	14.02	0.000106647	0.000288442	0.000291292	14.02	0.000173862	0.000337021	0.000369866
14.04	0.000103348	0.000262464	0.000275439	14.04	0.000106704	0.000288762	0.000291663	14.04	0.000173966	0.000337379	0.000370302
14.06	0.000103399	0.000262636	0.000275678	14.06	0.000106759	0.000289084	0.000292036	14.06	0.000174069	0.000337738	0.00037074
14.08	0.000103451	0.000262808	0.000275917	14.08	0.000106816	0.000289406	0.00029241	14.08	0.000174173	0.000338097	0.000371179
14.1	0.000103502	0.00026298	0.000276156	14.1	0.000106872	0.000289728	0.000292785	14.1	0.000174276	0.000338458	0.000371619
14.12	0.000103554	0.000263153	0.000276397	14.12	0.000106928	0.000290051	0.00029316	14.12	0.00017438	0.000338819	0.000372059
14.14	0.000103605	0.000263325	0.000276637	14.14	0.000106985	0.000290375	0.000293537	14.14	0.000174484	0.00033918	0.000372501
14.16	0.000103657	0.000263498	0.000276878	14.16	0.000107041	0.000290699	0.000293914	14.16	0.000174588	0.000339543	0.000372944
14.18	0.000103709	0.000263671	0.000277119	14.18	0.000107098	0.000291025	0.000294292	14.18	0.000174692	0.000339906	0.000373387
14.2	0.00010376	0.000263844	0.000277361	14.2	0.000107154	0.000291351	0.000294671	14.2	0.000174796	0.00034027	0.000373832
14.22	0.000103813	0.000264017	0.000277603	14.22	0.000107211	0.000291677	0.000295051	14.22	0.0001749	0.000340635	0.000374278
14.24	0.000103864	0.000264191	0.000277846	14.24	0.000107267	0.000292004	0.000295432	14.24	0.000175005	0.000341	0.000374725
14.26	0.000103916	0.000264365	0.000278089	14.26	0.000107325	0.000292332	0.000295814	14.26	0.000175109	0.000341365	0.000375172
14.28	0.000103968	0.000264538	0.000278332	14.28	0.000107381	0.000292661	0.000296197	14.28	0.000175214	0.000341732	0.000375621
14.3	0.00010402	0.000264712	0.000278577	14.3	0.000107438	0.00029299	0.00029658	14.3	0.000175319	0.0003421	0.000376071
14.32	0.000104072	0.000264887	0.000278821	14.32	0.000107495	0.00029332	0.000296965	14.32	0.000175424	0.000342468	0.000376521
14.34	0.000104124	0.000265061	0.000279066	14.34	0.000107552	0.000293651	0.00029735	14.34	0.000175529	0.000342837	0.000376973
14.36	0.000104177	0.000265236	0.000279312	14.36	0.000107609	0.000293983	0.000297737	14.36	0.000175634	0.000343206	0.000377426
14.38	0.000104229	0.000265411	0.000279558	14.38	0.000107666	0.000294315	0.000298124	14.38	0.000175739	0.000343576	0.000377879
14.4	0.000104281	0.000265586	0.000279804	14.4	0.000107723	0.000294648	0.000298512	14.4	0.000175844	0.000343947	0.000378334
14.42	0.000104333	0.000265761	0.000280051	14.42	0.000107781	0.000294981	0.000298901	14.42	0.00017595	0.000344319	0.00037879
14.44	0.000104386	0.000265937	0.000280299	14.44	0.000107838	0.000295315	0.000299291	14.44	0.000176055	0.000344692	0.000379247
14.46	0.000104438	0.000266113	0.000280547	14.46	0.000107895	0.00029565	0.000299682	14.46	0.000176161	0.000345064	0.000379705
14.48	0.000104491	0.000266289	0.000280795	14.48	0.000107953	0.000295986	0.000300074	14.48	0.000176267	0.000345438	0.000380164
14.5	0.000104543	0.000266465	0.000281044	14.5	0.00010801	0.000296322	0.000300467	14.5	0.000176373	0.000345813	0.000380623
14.52	0.000104596	0.000266641	0.000281293	14.52	0.000108067	0.00029666	0.000300861	14.52	0.000176479	0.000346189	0.000381085
14.54	0.000104649	0.000266818	0.000281543	14.54	0.000108125	0.000296997	0.000301256	14.54	0.000176585	0.000346564	0.000381547
14.56	0.000104701	0.000266995	0.000281794	14.56	0.000108183	0.000297336	0.000301652	14.56	0.000176691	0.000346941	0.00038201
14.58	0.000104754	0.000267172	0.000282045	14.58	0.00010824	0.000297675	0.000302048	14.58	0.000176797	0.000347319	0.000382474
14.6	0.000104807	0.000267349	0.000282297	14.6	0.000108298	0.000298015	0.000302446	14.6	0.000176904	0.000347697	0.000382939
14.62	0.00010486	0.000267527	0.000282548	14.62	0.000108356	0.000298356	0.000302844	14.62	0.000177011	0.000348076	0.000383405
14.64	0.000104913	0.000267705	0.000282801	14.64	0.000108414	0.000298698	0.000303244	14.64	0.000177117	0.000348456	0.000383873
14.66	0.000104966	0.000267883	0.000283054	14.66	0.000108472	0.00029904	0.000303645	14.66	0.000177224	0.000348837	0.000384341
14.68	0.000105019	0.000268061	0.000283308	14.68	0.00010853	0.000299383	0.000304046	14.68	0.000177332	0.000349218	0.000384811
14.7	0.000105072	0.00026824	0.000283562	14.7	0.000108588	0.000299726	0.000304449	14.7	0.000177439	0.0003496	0.000385282
14.72	0.000105125	0.000268418	0.000283817	14.72	0.000108646	0.000300071	0.000304852	14.72	0.000177546	0.000349983	0.000385753
14.74	0.000105178	0.000268598	0.000284072	14.74	0.000108705	0.000300416	0.000305257	14.74	0.000177653	0.000350366	0.000386226
14.76	0.000105232	0.000268777	0.000284328	14.76	0.000108763	0.000300762	0.000305662	14.76	0.000177761	0.000350751	0.000386699
14.78	0.000105285	0.000268956	0.000284584	14.78	0.000108821	0.000301109	0.000306069	14.78	0.000177868	0.000351136	0.000387174
14.8	0.000105339	0.000269136	0.000284841	14.8	0.00010888	0.000301456	0.000306476	14.8	0.000177976	0.000351521	0.00038765
14.82	0.000105392	0.000269316	0.000285099	14.82	0.000108938	0.000301804	0.000306884	14.82	0.000178084	0.000351908	0.000388128
14.84	0.000105445	0.000269497	0.000285357	14.84	0.000108997	0.000302153	0.000307293	14.84	0.000178192	0.000352296	0.000388605
14.86	0.000105499	0.000269677	0.000285616	14.86	0.000109055	0.000302502	0.000307704	14.86	0.0001783	0.000352684	0.000389085
14.88	0.000105552	0.000269858	0.000285875	14.88	0.000109114	0.000302853	0.000308115	14.88	0.000178408	0.000353072	0.000389565
14.9	0.000105606	0.000270039	0.000286135	14.9	0.000109173	0.000303204	0.000308528	14.9	0.000178516	0.000353462	0.000390047
14.92	0.00010566	0.00027022	0.000286395	14.92	0.000109231	0.000303556	0.000308941	14.92	0.000178625	0.000353853	0.000390529
14.94	0.000105714	0.000270402	0.000286656	14.94	0.00010929	0.000303908	0.000309356	14.94	0.000178734	0.000354244	0.000391013
14.96	0.000105768	0.000270584	0.000286918	14.96	0.000109349	0.000304262	0.000309771	14.96	0.000178842	0.000354636	0.000391498
14.98	0.000105821	0.000270766	0.00028718	14.98	0.000109408	0.000304616	0.000310187	14.98	0.000178951	0.000355029	0.000391984
15	0.000105875	0.000270948	0.000287443	15	0.000109467	0.00030497	0.000310605	15	0.00017906	0.000355422	0.000392471
15.02	0.000105929	0.000271131	0.000287706	15.02	0.000109526	0.000305326	0.000311024	15.02	0.000179169	0.000355817	0.000392959
15.04	0.000105984	0.000271314	0.00028797	15.04	0.000109585	0.000305683	0.000311443	15.04	0.000179278	0.000356212	0.000393449
15.06	0.000106037	0.000271497	0.000288235	15.06	0.000109644	0.00030604	0.000311863	15.06	0.000179387	0.000356608	0.000393939
15.08	0.000106092	0.000271681	0.0002885	15.08	0.000109704	0.000306398	0.000312285	15.08	0.000179497	0.000357004	0.000394431
15.1	0.000106146	0.000271864	0.000288766	15.1	0.000109763	0.000306757	0.000312708	15.1	0.000179606	0.000357403	0.000394923
15.12	0.0001062	0.000272049	0.000289032	15.12	0.000109823	0.000307116	0.000313131	15.12	0.000179716	0.000357801	0.000395417
15.14	0.000106255	0.000272233	0.0002893	15.14	0.000109882	0.000307477	0.000313556	15.14	0.000179825	0.0003582	0.000395912
15.16	0.000106309	0.000272418	0.000289567	15.16	0.000109942	0.000307838	0.000313982	15.16	0.000179935	0.0003586	0.000396409
15.18	0.000106363	0.000272602	0.000289835	15.18	0.000110001	0.000308199	0.000314408	15.18	0.000180046	0.000359	0.000396906
15.2	0.000106418	0.000272788	0.000290104	15.2	0.000110061	0.000308562	0.000314836	15.2	0.000180156	0.000359402	0.000397404
15.22	0.000106473	0.000272973	0.000290374	15.22	0.000110121	0.000308926	0.000315265	15.22	0.000180266	0.000359804	0.000397904
15.24	0.000106527	0.000273159	0.000290644	15.24	0.000110181	0.00030929	0.000315695	15.24	0.000180376	0.000360207	0.000398405
15.26	0.000106582	0.000273345	0.000290915	15.26	0.00011024	0.000309655	0.000316126	15.26	0.000180487	0.000360611	0.000398907
15.28	0.000106636	0.000273531	0.000291187	15.28	0.000110301	0.000310021	0.000316559	15.28	0.000180597	0.000361016	0.00039941
15.3	0.000106692	0.000273718	0.000291459	15.3	0.000110361	0.000310387	0.000316991	15.3	0.000180708	0.000361422	0.000399914
15.32	0.000106746	0.000273905	0.000291732	15.32	0.00011042	0.000310755	0.000317426	15.32	0.000180819	0.000361828	0.00040042
15.34	0.000106801	0.000274093	0.000292005	15.34	0.000110481	0.000311123	0.000317861	15.34	0.00018093	0.000362236	0.000400926
15.36	0.000106856	0.00027428	0.000292279	15.36	0.000110541	0.000311492	0.000318298	15.36	0.000181041	0.000362644	0.000401434
15.38	0.000106911	0.000274468	0.000292554	15.38	0.000110601	0.000311862	0.000318735	15.38	0.000181153	0.000363052	0.000401944
15.4	0.000106966	0.000274656	0.00029283	15.4	0.000110662	0.000312232	0.000319174	15.4	0.000181264	0.000363462	0.000402454
15.42	0.000107021	0.000274845	0.000293106	15.42	0.000110722	0.000312604	0.000319613	15.42	0.000181376	0.000363873	0.000402965
15.44	0.000107077	0.000275033	0.000293383	15.44	0.000110783	0.000312976	0.000320054	15.44	0.000181487	0.000364285	0.000403478
15.46	0.000107132	0.000275222	0.00029366	15.46	0.000110843	0.000313349	0.000320496	15.46	0.000181599	0.000364697	0.000403992
15.48	0.000107187	0.000275412	0.000293938	15.48	0.000110904	0.000313723	0.000320939	15.48	0.000181711	0.000365109	0.000404507
15.5	0.000107243	0.000275601	0.000294217	15.5	0.000110965	0.000314098	0.000321383	15.5	0.000181823	0.000365523	0.000405024
15.52	0.000107298	0.000275792	0.000294497	15.52	0.000111025	0.000314473	0.000321828	15.52	0.000181935	0.000365938	0.000405541
15.54	0.000107354	0.000275982	0.000294777	15.54	0.000111086	0.000314849	0.000322274	15.54	0.000182047	0.000366354	0.00040606
15.56	0.000107409	0.000276173	0.000295058	15.56	0.000111147	0.000315226	0.000322722	15.56	0.00018216	0.00036677	0.00040658
15.58	0.000107465	0.000276364	0.00029534	15.58	0.000111208	0.000315604	0.000323171	15.58	0.000182272	0.000367187	0.000407101
15.6	0.00010752	0.000276555	0.000295622	15.6	0.000111269	0.000315983	0.00032362	15.6	0.000182385	0.000367605	0.000407624
15.62	0.000107576	0.000276746	0.000295905	15.62	0.00011133	0.000316363	0.000324071	15.62	0.000182498	0.000368025	0.000408147
15.64	0.000107632	0.000276939	0.000296189	15.64	0.000111391	0.000316743	0.000324523	15.64	0.000182611	0.000368444	0.000408672
15.66	0.000107688	0.000277131	0.000296474	15.66	0.000111452	0.000317125	0.000324976	15.66	0.000182724	0.000368865	0.000409198
15.68	0.000107744	0.000277323	0.000296759	15.68	0.000111514	0.000317506	0.00032543	15.68	0.000182837	0.000369287	0.000409726
15.7	0.0001078	0.000277516	0.000297045	15.7	0.000111575	0.000317889	0.000325885	15.7	0.00018295	0.000369709	0.000410254
15.72	0.000107856	0.000277709	0.000297332	15.72	0.000111636	0.000318274	0.000326342	15.72	0.000183064	0.000370133	0.000410784
15.74	0.000107912	0.000277903	0.000297619	15.74	0.000111698	0.000318658	0.000326799	15.74	0.000183178	0.000370557	0.000411316
15.76	0.000107968	0.000278097	0.000297907	15.76	0.000111759	0.000319043	0.000327258	15.76	0.000183291	0.000370982	0.000411848
15.78	0.000108024	0.000278291	0.000298196	15.78	0.000111821	0.00031943	0.000327718	15.78	0.000183405	0.000371408	0.000412382
15.8	0.000108081	0.000278485	0.000298486	15.8	0.000111883	0.000319817	0.000328179	15.8	0.000183519	0.000371835	0.000412916
15.82	0.000108137	0.000278681	0.000298776	15.82	0.000111945	0.000320205	0.000328642	15.82	0.000183633	0.000372262	0.000413453
15.84	0.000108193	0.000278876	0.000299068	15.84	0.000112006	0.000320594	0.000329105	15.84	0.000183748	0.000372691	0.000413991
15.86	0.00010825	0.000279071	0.000299359	15.86	0.000112068	0.000320983	0.000329569	15.86	0.000183862	0.00037312	0.000414529
15.88	0.000108306	0.000279267	0.000299652	15.88	0.00011213	0.000321374	0.000330035	15.88	0.000183976	0.000373551	0.000415069
15.9	0.000108363	0.000279463	0.000299945	15.9	0.000112192	0.000321765	0.000330502	15.9	0.000184091	0.000373981	0.000415611
15.92	0.00010842	0.00027966	0.00030024	15.92	0.000112254	0.000322157	0.00033097	15.92	0.000184206	0.000374413	0.000416153
15.94	0.000108476	0.000279857	0.000300534	15.94	0.000112317	0.00032255	0.00033144	15.94	0.000184321	0.000374847	0.000416698
15.96	0.000108533	0.000280054	0.00030083	15.96	0.000112379	0.000322944	0.00033191	15.96	0.000184436	0.000375281	0.000417243
15.98	0.00010859	0.000280252	0.000301127	15.98	0.000112441	0.000323339	0.000332382	15.98	0.000184551	0.000375715	0.00041779
16	0.000108647	0.000280449	0.000301424	16	0.000112503	0.000323735	0.000332855	16	0.000184666	0.000376151	0.000418337
16.02	0.000108704	0.000280648	0.000301722	16.02	0.000112566	0.000324132	0.000333329	16.02	0.000184781	0.000376587	0.000418887
16.04	0.000108761	0.000280846	0.000302021	16.04	0.000112629	0.000324529	0.000333804	16.04	0.000184897	0.000377025	0.000419437
16.06	0.000108818	0.000281045	0.00030232	16.06	0.000112691	0.000324927	0.000334281	16.06	0.000185013	0.000377463	0.000419989
16.08	0.000108875	0.000281244	0.000302621	16.08	0.000112754	0.000325327	0.000334759	16.08	0.000185129	0.000377902	0.000420542
16.1	0.000108932	0.000281444	0.000302922	16.1	0.000112817	0.000325727	0.000335237	16.1	0.000185245	0.000378343	0.000421097
16.12	0.00010899	0.000281644	0.000303224	16.12	0.00011288	0.000326128	0.000335718	16.12	0.000185361	0.000378784	0.000421653
16.14	0.000109047	0.000281844	0.000303527	16.14	0.000112942	0.000326529	0.000336199	16.14	0.000185477	0.000379226	0.00042221
16.16	0.000109104	0.000282045	0.00030383	16.16	0.000113005	0.000326932	0.000336682	16.16	0.000185593	0.000379669	0.000422768
16.18	0.000109162	0.000282246	0.000304135	16.18	0.000113068	0.000327336	0.000337166	16.18	0.00018571	0.000380113	0.000423328
16.2	0.000109219	0.000282447	0.00030444	16.2	0.000113132	0.000327741	0.000337651	16.2	0.000185826	0.000380558	0.00042389
16.22	0.000109277	0.000282649	0.000304746	16.22	0.000113195	0.000328146	0.000338137	16.22	0.000185943	0.000381003	0.000424452
16.24	0.000109334	0.000282851	0.000305053	16.24	0.000113258	0.000328552	0.000338625	16.24	0.00018606	0.00038145	0.000425016
16.26	0.000109392	0.000283053	0.00030536	16.26	0.000113321	0.000328959	0.000339114	16.26	0.000186177	0.000381897	0.000425581
16.28	0.00010945	0.000283256	0.000305669	16.28	0.000113384	0.000329368	0.000339604	16.28	0.000186294	0.000382346	0.000426148
16.3	0.000109508	0.000283459	0.000305978	16.3	0.000113448	0.000329776	0.000340096	16.3	0.000186412	0.000382795	0.000426716
16.32	0.000109566	0.000283663	0.000306288	16.32	0.000113512	0.000330186	0.000340588	16.32	0.000186529	0.000383246	0.000427286
16.34	0.000109624	0.000283866	0.0003066	16.34	0.000113575	0.000330597	0.000341082	16.34	0.000186647	0.000383697	0.000427857
16.36	0.000109682	0.00028407	0.000306911	16.36	0.000113639	0.000331009	0.000341577	16.36	0.000186764	0.000384149	0.000428429
16.38	0.00010974	0.000284275	0.000307224	16.38	0.000113702	0.000331421	0.000342074	16.38	0.000186882	0.000384602	0.000429002
16.4	0.000109798	0.00028448	0.000307537	16.4	0.000113766	0.000331835	0.000342571	16.4	0.000187	0.000385057	0.000429578
16.42	0.000109856	0.000284685	0.000307852	16.42	0.00011383	0.000332249	0.00034307	16.42	0.000187118	0.000385512	0.000430154
16.44	0.000109914	0.00028489	0.000308167	16.44	0.000113895	0.000332664	0.000343571	16.44	0.000187237	0.000385968	0.000430732
16.46	0.000109973	0.000285096	0.000308483	16.46	0.000113958	0.000333081	0.000344072	16.46	0.000187355	0.000386425	0.000431311
16.48	0.000110031	0.000285303	0.0003088	16.48	0.000114022	0.000333497	0.000344575	16.48	0.000187474	0.000386883	0.000431892
16.5	0.00011009	0.000285509	0.000309117	16.5	0.000114087	0.000333916	0.00034508	16.5	0.000187593	0.000387342	0.000432473
16.52	0.000110148	0.000285716	0.000309436	16.52	0.000114151	0.000334335	0.000345585	16.52	0.000187711	0.000387802	0.000433057
16.54	0.000110207	0.000285924	0.000309756	16.54	0.000114215	0.000334755	0.000346092	16.54	0.00018783	0.000388263	0.000433642
16.56	0.000110266	0.000286131	0.000310076	16.56	0.00011428	0.000335175	0.0003466	16.56	0.000187949	0.000388725	0.000434228
16.58	0.000110324	0.000286339	0.000310397	16.58	0.000114344	0.000335597	0.00034711	16.58	0.000188069	0.000389188	0.000434816
16.6	0.000110383	0.000286548	0.000310719	16.6	0.000114409	0.00033602	0.000347621	16.6	0.000188188	0.000389652	0.000435405
16.62	0.000110442	0.000286757	0.000311042	16.62	0.000114474	0.000336443	0.000348133	16.62	0.000188308	0.000390116	0.000435996
16.64	0.000110501	0.000286966	0.000311366	16.64	0.000114538	0.000336868	0.000348646	16.64	0.000188427	0.000390582	0.000436587
16.66	0.00011056	0.000287175	0.000311691	16.66	0.000114603	0.000337293	0.000349161	16.66	0.000188547	0.000391049	0.000437181
16.68	0.000110619	0.000287385	0.000312017	16.68	0.000114668	0.00033772	0.000349677	16.68	0.000188667	0.000391517	0.000437776
16.7	0.000110678	0.000287595	0.000312343	16.7	0.000114733	0.000338147	0.000350195	16.7	0.000188787	0.000391985	0.000438373
16.72	0.000110737	0.000287806	0.000312671	16.72	0.000114798	0.000338575	0.000350713	16.72	0.000188907	0.000392455	0.00043897
16.74	0.000110797	0.000288017	0.000312999	16.74	0.000114863	0.000339005	0.000351234	16.74	0.000189027	0.000392926	0.00043957
16.76	0.000110856	0.000288228	0.000313328	16.76	0.000114928	0.000339434	0.000351755	16.76	0.000189148	0.000393398	0.000440171
16.78	0.000110916	0.000288439	0.000313659	16.78	0.000114994	0.000339866	0.000352278	16.78	0.000189269	0.00039387	0.000440773
16.8	0.000110975	0.000288652	0.00031399	16.8	0.000115059	0.000340298	0.000352803	16.8	0.00018939	0.000394344	0.000441377
16.82	0.000111034	0.000288864	0.000314322	16.82	0.000115124	0.000340731	0.000353328	16.82	0.000189511	0.000394819	0.000441982
16.84	0.000111094	0.000289076	0.000314655	16.84	0.00011519	0.000341165	0.000353855	16.84	0.000189632	0.000395294	0.000442589
16.86	0.000111154	0.00028929	0.000314989	16.86	0.000115255	0.0003416	0.000354384	16.86	0.000189753	0.000395771	0.000443197
16.88	0.000111213	0.000289503	0.000315323	16.88	0.000115321	0.000342036	0.000354914	16.88	0.000189874	0.000396249	0.000443807
16.9	0.000111273	0.000289717	0.000315659	16.9	0.000115386	0.000342472	0.000355445	16.9	0.000189996	0.000396728	0.000444418
16.92	0.000111333	0.000289931	0.000315996	16.92	0.000115452	0.00034291	0.000355977	16.92	0.000190118	0.000397208	0.000445031
16.94	0.000111393	0.000290146	0.000316333	16.94	0.000115518	0.000343349	0.000356511	16.94	0.000190239	0.000397688	0.000445645
16.96	0.000111453	0.000290361	0.000316672	16.96	0.000115584	0.000343789	0.000357047	16.96	0.000190361	0.00039817	0.000446261
16.98	0.000111513	0.000290576	0.000317011	16.98	0.00011565	0.000344229	0.000357584	16.98	0.000190483	0.000398653	0.000446878
17	0.000111573	0.000290792	0.000317352	17	0.000115716	0.000344671	0.000358122	17	0.000190605	0.000399137	0.000447497
17.02	0.000111633	0.000291008	0.000317693	17.02	0.000115782	0.000345113	0.000358662	17.02	0.000190728	0.000399622	0.000448118
17.04	0.000111694	0.000291224	0.000318035	17.04	0.000115849	0.000345557	0.000359203	17.04	0.00019085	0.000400108	0.000448739
17.06	0.000111754	0.00029144	0.000318378	17.06	0.000115915	0.000346001	0.000359745	17.06	0.000190973	0.000400595	0.000449363
17.08	0.000111814	0.000291658	0.000318723	17.08	0.000115981	0.000346447	0.000360289	17.08	0.000191096	0.000401083	0.000449988
17.1	0.000111875	0.000291875	0.000319068	17.1	0.000116048	0.000346893	0.000360834	17.1	0.000191219	0.000401572	0.000450615
17.12	0.000111935	0.000292093	0.000319414	17.12	0.000116114	0.000347341	0.000361381	17.12	0.000191342	0.000402062	0.000451243
17.14	0.000111996	0.000292311	0.000319761	17.14	0.000116181	0.00034779	0.000361929	17.14	0.000191465	0.000402554	0.000451873
17.16	0.000112057	0.00029253	0.000320109	17.16	0.000116247	0.000348239	0.000362479	17.16	0.000191589	0.000403046	0.000452504
17.18	0.000112118	0.000292748	0.000320458	17.18	0.000116314	0.000348689	0.00036303	17.18	0.000191712	0.000403539	0.000453137
17.2	0.000112178	0.000292968	0.000320808	17.2	0.000116381	0.00034914	0.000363583	17.2	0.000191836	0.000404034	0.000453771
17.22	0.000112239	0.000293187	0.000321159	17.22	0.000116448	0.000349593	0.000364137	17.22	0.00019196	0.000404529	0.000454407
17.24	0.0001123	0.000293407	0.000321511	17.24	0.000116515	0.000350046	0.000364692	17.24	0.000192084	0.000405025	0.000455045
17.26	0.000112361	0.000293628	0.000321864	17.26	0.000116582	0.000350501	0.000365249	17.26	0.000192208	0.000405523	0.000455684
17.28	0.000112422	0.000293848	0.000322218	17.28	0.00011665	0.000350956	0.000365808	17.28	0.000192332	0.000406021	0.000456325
17.3	0.000112484	0.000294069	0.000322573	17.3	0.000116717	0.000351413	0.000366368	17.3	0.000192456	0.000406522	0.000456967
17.32	0.000112545	0.000294291	0.000322929	17.32	0.000116784	0.00035187	0.00036693	17.32	0.000192581	0.000407022	0.000457611
17.34	0.000112606	0.000294512	0.000323286	17.34	0.000116851	0.000352328	0.000367492	17.34	0.000192706	0.000407524	0.000458257
17.36	0.000112667	0.000294735	0.000323644	17.36	0.000116919	0.000352788	0.000368057	17.36	0.000192831	0.000408027	0.000458904
17.38	0.000112729	0.000294957	0.000324003	17.38	0.000116986	0.000353248	0.000368623	17.38	0.000192956	0.000408531	0.000459552
17.4	0.00011279	0.00029518	0.000324363	17.4	0.000117054	0.000353709	0.000369191	17.4	0.000193081	0.000409037	0.000460203
17.42	0.000112852	0.000295403	0.000324724	17.42	0.000117122	0.000354172	0.00036976	17.42	0.000193206	0.000409543	0.000460855
17.44	0.000112914	0.000295627	0.000325086	17.44	0.00011719	0.000354635	0.00037033	17.44	0.000193332	0.00041005	0.000461509
17.46	0.000112976	0.000295851	0.000325449	17.46	0.000117258	0.000355099	0.000370902	17.46	0.000193457	0.000410558	0.000462164
17.48	0.000113037	0.000296075	0.000325813	17.48	0.000117325	0.000355564	0.000371476	17.48	0.000193583	0.000411068	0.000462821
17.5	0.000113099	0.000296299	0.000326179	17.5	0.000117394	0.000356031	0.000372051	17.5	0.000193709	0.000411579	0.00046348
17.52	0.000113161	0.000296525	0.000326545	17.52	0.000117462	0.000356498	0.000372628	17.52	0.000193835	0.00041209	0.00046414
17.54	0.000113223	0.00029675	0.000326912	17.54	0.00011753	0.000356967	0.000373206	17.54	0.000193962	0.000412603	0.000464802
17.56	0.000113285	0.000296976	0.00032728	17.56	0.000117598	0.000357436	0.000373786	17.56	0.000194088	0.000413117	0.000465466
17.58	0.000113348	0.000297202	0.000327649	17.58	0.000117667	0.000357907	0.000374367	17.58	0.000194215	0.000413632	0.000466131
17.6	0.00011341	0.000297428	0.00032802	17.6	0.000117735	0.000358378	0.00037495	17.6	0.000194341	0.000414149	0.000466798
17.62	0.000113472	0.000297655	0.000328391	17.62	0.000117804	0.00035885	0.000375534	17.62	0.000194468	0.000414666	0.000467466
17.64	0.000113534	0.000297882	0.000328764	17.64	0.000117872	0.000359324	0.000376121	17.64	0.000194595	0.000415184	0.000468137
17.66	0.000113597	0.000298109	0.000329137	17.66	0.000117941	0.000359798	0.000376708	17.66	0.000194722	0.000415704	0.000468808
17.68	0.000113659	0.000298337	0.000329512	17.68	0.00011801	0.000360274	0.000377297	17.68	0.000194849	0.000416224	0.000469482
17.7	0.000113722	0.000298566	0.000329887	17.7	0.000118079	0.00036075	0.000377888	17.7	0.000194977	0.000416746	0.000470158
17.72	0.000113785	0.000298794	0.000330264	17.72	0.000118148	0.000361228	0.000378481	17.72	0.000195105	0.000417269	0.000470835
17.74	0.000113847	0.000299023	0.000330641	17.74	0.000118217	0.000361706	0.000379075	17.74	0.000195232	0.000417793	0.000471513
17.76	0.00011391	0.000299252	0.00033102	17.76	0.000118286	0.000362186	0.00037967	17.76	0.00019536	0.000418318	0.000472194
17.78	0.000113973	0.000299482	0.0003314	17.78	0.000118355	0.000362667	0.000380267	17.78	0.000195489	0.000418845	0.000472877
17.8	0.000114036	0.000299712	0.000331781	17.8	0.000118424	0.000363148	0.000380866	17.8	0.000195617	0.000419373	0.000473561
17.82	0.000114099	0.000299942	0.000332163	17.82	0.000118494	0.000363631	0.000381466	17.82	0.000195745	0.000419901	0.000474246
17.84	0.000114162	0.000300173	0.000332546	17.84	0.000118563	0.000364115	0.000382069	17.84	0.000195874	0.000420431	0.000474934
17.86	0.000114226	0.000300404	0.00033293	17.86	0.000118633	0.0003646	0.000382672	17.86	0.000196002	0.000420962	0.000475623
17.88	0.000114289	0.000300635	0.000333316	17.88	0.000118702	0.000365085	0.000383278	17.88	0.000196131	0.000421494	0.000476314
17.9	0.000114352	0.000300867	0.000333702	17.9	0.000118772	0.000365572	0.000383885	17.9	0.00019626	0.000422027	0.000477006
17.92	0.000114416	0.000301099	0.00033409	17.92	0.000118842	0.00036606	0.000384493	17.92	0.000196389	0.000422562	0.0004777
17.94	0.000114479	0.000301332	0.000334479	17.94	0.000118912	0.000366549	0.000385103	17.94	0.000196519	0.000423098	0.000478397
17.96	0.000114542	0.000301564	0.000334868	17.96	0.000118982	0.000367039	0.000385715	17.96	0.000196648	0.000423635	0.000479095
17.98	0.000114606	0.000301797	0.000335259	17.98	0.000119052	0.00036753	0.000386329	17.98	0.000196778	0.000424173	0.000479794
18	0.00011467	0.000302031	0.000335651	18	0.000119122	0.000368022	0.000386944	18	0.000196907	0.000424712	0.000480496
18.02	0.000114734	0.000302265	0.000336044	18.02	0.000119192	0.000368515	0.000387561	18.02	0.000197037	0.000425252	0.000481199
18.04	0.000114798	0.000302499	0.000336438	18.04	0.000119262	0.00036901	0.000388179	18.04	0.000197168	0.000425794	0.000481904
18.06	0.000114861	0.000302733	0.000336833	18.06	0.000119333	0.000369505	0.0003888	18.06	0.000197298	0.000426336	0.000482611
18.08	0.000114926	0.000302968	0.00033723	18.08	0.000119404	0.000370001	0.000389422	18.08	0.000197428	0.000426881	0.00048332
18.1	0.00011499	0.000303203	0.000337628	18.1	0.000119474	0.000370498	0.000390045	18.1	0.000197559	0.000427426	0.00048403
18.12	0.000115054	0.000303439	0.000338026	18.12	0.000119545	0.000370997	0.000390671	18.12	0.000197689	0.000427972	0.000484743
18.14	0.000115118	0.000303674	0.000338426	18.14	0.000119615	0.000371496	0.000391298	18.14	0.000197821	0.00042852	0.000485457
18.16	0.000115182	0.000303911	0.000338827	18.16	0.000119686	0.000371997	0.000391927	18.16	0.000197952	0.000429069	0.000486173
18.18	0.000115247	0.000304147	0.000339229	18.18	0.000119757	0.000372498	0.000392557	18.18	0.000198083	0.000429619	0.00048689
18.2	0.000115311	0.000304384	0.000339633	18.2	0.000119828	0.000373001	0.000393189	18.2	0.000198214	0.00043017	0.00048761
18.22	0.000115376	0.000304621	0.000340037	18.22	0.000119899	0.000373504	0.000393823	18.22	0.000198346	0.000430722	0.000488331
18.24	0.000115441	0.000304859	0.000340443	18.24	0.000119971	0.000374009	0.000394459	18.24	0.000198478	0.000431276	0.000489055
18.26	0.000115505	0.000305097	0.000340849	18.26	0.000120042	0.000374515	0.000395097	18.26	0.000198609	0.000431831	0.00048978
18.28	0.00011557	0.000305335	0.000341257	18.28	0.000120113	0.000375022	0.000395736	18.28	0.000198741	0.000432387	0.000490506
18.3	0.000115635	0.000305573	0.000341667	18.3	0.000120184	0.00037553	0.000396377	18.3	0.000198874	0.000432944	0.000491235
18.32	0.0001157	0.000305812	0.000342077	18.32	0.000120256	0.000376039	0.000397019	18.32	0.000199006	0.000433503	0.000491966
18.34	0.000115765	0.000306052	0.000342488	18.34	0.000120327	0.000376549	0.000397664	18.34	0.000199139	0.000434062	0.000492698
18.36	0.00011583	0.000306291	0.000342901	18.36	0.000120399	0.00037706	0.00039831	18.36	0.000199272	0.000434623	0.000493433
18.38	0.000115895	0.000306531	0.000343315	18.38	0.000120471	0.000377572	0.000398958	18.38	0.000199404	0.000435185	0.000494169
18.4	0.00011596	0.000306771	0.00034373	18.4	0.000120543	0.000378085	0.000399608	18.4	0.000199537	0.000435749	0.000494907
18.42	0.000116026	0.000307012	0.000344146	18.42	0.000120615	0.000378599	0.000400259	18.42	0.000199671	0.000436313	0.000495647
18.44	0.000116091	0.000307253	0.000344563	18.44	0.000120687	0.000379115	0.000400913	18.44	0.000199804	0.000436879	0.000496389
18.46	0.000116156	0.000307494	0.000344982	18.46	0.000120759	0.000379631	0.000401568	18.46	0.000199937	0.000437447	0.000497133
18.48	0.000116222	0.000307736	0.000345401	18.48	0.000120831	0.000380149	0.000402225	18.48	0.000200071	0.000438015	0.000497879
18.5	0.000116288	0.000307978	0.000345823	18.5	0.000120904	0.000380667	0.000402884	18.5	0.000200205	0.000438585	0.000498626
18.52	0.000116353	0.00030822	0.000346244	18.52	0.000120976	0.000381187	0.000403545	18.52	0.000200339	0.000439156	0.000499376
18.54	0.000116419	0.000308462	0.000346668	18.54	0.000121049	0.000381708	0.000404207	18.54	0.000200473	0.000439728	0.000500128
18.56	0.000116485	0.000308705	0.000347093	18.56	0.000121121	0.000382229	0.000404871	18.56	0.000200608	0.000440302	0.000500881
18.58	0.000116551	0.000308949	0.000347519	18.58	0.000121194	0.000382752	0.000405537	18.58	0.000200742	0.000440876	0.000501636
18.6	0.000116617	0.000309192	0.000347946	18.6	0.000121267	0.000383276	0.000406205	18.6	0.000200877	0.000441452	0.000502394
18.62	0.000116683	0.000309436	0.000348374	18.62	0.00012134	0.000383801	0.000406875	18.62	0.000201012	0.00044203	0.000503153
18.64	0.000116749	0.00030968	0.000348803	18.64	0.000121413	0.000384327	0.000407546	18.64	0.000201147	0.000442608	0.000503914
18.66	0.000116816	0.000309925	0.000349234	18.66	0.000121486	0.000384854	0.00040822	18.66	0.000201282	0.000443188	0.000504677
18.68	0.000116882	0.000310169	0.000349666	18.68	0.000121559	0.000385382	0.000408895	18.68	0.000201417	0.000443769	0.000505443
18.7	0.000116948	0.000310415	0.000350099	18.7	0.000121632	0.000385911	0.000409573	18.7	0.000201553	0.000444352	0.000506209
18.72	0.000117015	0.00031066	0.000350534	18.72	0.000121705	0.000386442	0.000410252	18.72	0.000201688	0.000444936	0.000506979
18.74	0.000117082	0.000310906	0.00035097	18.74	0.000121779	0.000386973	0.000410933	18.74	0.000201824	0.000445521	0.00050775
18.76	0.000117148	0.000311152	0.000351407	18.76	0.000121852	0.000387506	0.000411616	18.76	0.00020196	0.000446108	0.000508523
18.78	0.000117215	0.000311398	0.000351845	18.78	0.000121926	0.000388039	0.0004123	18.78	0.000202096	0.000446695	0.000509298
18.8	0.000117282	0.000311645	0.000352284	18.8	0.000122	0.000388574	0.000412987	18.8	0.000202233	0.000447284	0.000510075
18.82	0.000117349	0.000311892	0.000352725	18.82	0.000122073	0.00038911	0.000413675	18.82	0.000202369	0.000447875	0.000510854
18.84	0.000117416	0.00031214	0.000353167	18.84	0.000122147	0.000389646	0.000414366	18.84	0.000202506	0.000448466	0.000511635
18.86	0.000117483	0.000312387	0.00035361	18.86	0.000122221	0.000390184	0.000415058	18.86	0.000202643	0.000449059	0.000512418
18.88	0.00011755	0.000312636	0.000354055	18.88	0.000122295	0.000390723	0.000415753	18.88	0.00020278	0.000449653	0.000513203
18.9	0.000117617	0.000312884	0.0003545	18.9	0.000122369	0.000391263	0.000416449	18.9	0.000202917	0.000450249	0.00051399
18.92	0.000117685	0.000313133	0.000354948	18.92	0.000122444	0.000391804	0.000417147	18.92	0.000203054	0.000450846	0.000514779
18.94	0.000117752	0.000313381	0.000355396	18.94	0.000122518	0.000392346	0.000417847	18.94	0.000203192	0.000451445	0.00051557
18.96	0.00011782	0.000313631	0.000355846	18.96	0.000122592	0.00039289	0.00041855	18.96	0.00020333	0.000452044	0.000516364
18.98	0.000117887	0.000313881	0.000356296	18.98	0.000122667	0.000393434	0.000419254	18.98	0.000203468	0.000452645	0.000517159
19	0.000117955	0.00031413	0.000356749	19	0.000122742	0.000393979	0.00041996	19	0.000203606	0.000453247	0.000517956
19.02	0.000118023	0.00031438	0.000357202	19.02	0.000122817	0.000394526	0.000420668	19.02	0.000203744	0.000453851	0.000518755
19.04	0.00011809	0.000314631	0.000357657	19.04	0.000122891	0.000395073	0.000421377	19.04	0.000203883	0.000454456	0.000519557
19.06	0.000118158	0.000314882	0.000358113	19.06	0.000122966	0.000395622	0.00042209	19.06	0.000204021	0.000455062	0.00052036
19.08	0.000118226	0.000315133	0.000358571	19.08	0.000123041	0.000396171	0.000422803	19.08	0.00020416	0.00045567	0.000521166
19.1	0.000118294	0.000315385	0.00035903	19.1	0.000123116	0.000396722	0.000423519	19.1	0.000204299	0.000456279	0.000521973
19.12	0.000118362	0.000315637	0.00035949	19.12	0.000123191	0.000397274	0.000424237	19.12	0.000204438	0.000456889	0.000522784
19.14	0.000118431	0.000315889	0.000359951	19.14	0.000123267	0.000397827	0.000424957	19.14	0.000204578	0.000457501	0.000523595
19.16	0.000118499	0.000316141	0.000360414	19.16	0.000123342	0.000398381	0.000425679	19.16	0.000204717	0.000458114	0.000524409
19.18	0.000118568	0.000316394	0.000360878	19.18	0.000123417	0.000398936	0.000426404	19.18	0.000204857	0.000458729	0.000525225
19.2	0.000118636	0.000316647	0.000361343	19.2	0.000123493	0.000399492	0.000427129	19.2	0.000204996	0.000459345	0.000526043
19.22	0.000118704	0.0003169	0.00036181	19.22	0.000123569	0.000400049	0.000427858	19.22	0.000205137	0.000459962	0.000526864
19.24	0.000118773	0.000317154	0.000362279	19.24	0.000123645	0.000400607	0.000428588	19.24	0.000205277	0.00046058	0.000527686
19.26	0.000118842	0.000317408	0.000362748	19.26	0.00012372	0.000401167	0.00042932	19.26	0.000205417	0.0004612	0.00052851
19.28	0.000118911	0.000317663	0.000363219	19.28	0.000123797	0.000401727	0.000430054	19.28	0.000205558	0.000461822	0.000529337
19.3	0.00011898	0.000317917	0.000363691	19.3	0.000123873	0.000402288	0.00043079	19.3	0.000205699	0.000462445	0.000530166
19.32	0.000119049	0.000318172	0.000364164	19.32	0.000123949	0.000402851	0.000431528	19.32	0.000205839	0.000463069	0.000530997
19.34	0.000119118	0.000318427	0.000364639	19.34	0.000124025	0.000403415	0.000432269	19.34	0.00020598	0.000463695	0.00053183
19.36	0.000119187	0.000318683	0.000365116	19.36	0.000124101	0.000403979	0.000433012	19.36	0.000206122	0.000464322	0.000532665
19.38	0.000119256	0.000318938	0.000365593	19.38	0.000124178	0.000404545	0.000433756	19.38	0.000206263	0.00046495	0.000533503
19.4	0.000119326	0.000319195	0.000366072	19.4	0.000124255	0.000405112	0.000434503	19.4	0.000206405	0.00046558	0.000534342
19.42	0.000119395	0.000319451	0.000366553	19.42	0.000124331	0.000405679	0.000435251	19.42	0.000206547	0.000466211	0.000535184
19.44	0.000119465	0.000319708	0.000367035	19.44	0.000124408	0.000406248	0.000436002	19.44	0.000206689	0.000466844	0.000536028
19.46	0.000119534	0.000319965	0.000367518	19.46	0.000124485	0.000406818	0.000436756	19.46	0.000206831	0.000467478	0.000536874
19.48	0.000119604	0.000320222	0.000368002	19.48	0.000124562	0.000407389	0.00043751	19.48	0.000206973	0.000468113	0.000537722
19.5	0.000119674	0.00032048	0.000368488	19.5	0.000124639	0.000407961	0.000438268	19.5	0.000207116	0.00046875	0.000538573
19.52	0.000119744	0.000320738	0.000368976	19.52	0.000124716	0.000408535	0.000439027	19.52	0.000207258	0.000469388	0.000539426
19.54	0.000119814	0.000320996	0.000369464	19.54	0.000124793	0.000409109	0.000439789	19.54	0.000207402	0.000470028	0.000540281
19.56	0.000119884	0.000321255	0.000369955	19.56	0.000124871	0.000409684	0.000440553	19.56	0.000207544	0.000470669	0.000541138
19.58	0.000119954	0.000321514	0.000370446	19.58	0.000124948	0.00041026	0.000441318	19.58	0.000207687	0.000471312	0.000541997
19.6	0.000120024	0.000321773	0.000370939	19.6	0.000125026	0.000410837	0.000442086	19.6	0.000207831	0.000471956	0.000542859
19.62	0.000120094	0.000322032	0.000371433	19.62	0.000125103	0.000411416	0.000442856	19.62	0.000207975	0.000472601	0.000543723
19.64	0.000120165	0.000322292	0.000371929	19.64	0.000125181	0.000411995	0.000443629	19.64	0.000208118	0.000473248	0.000544588
19.66	0.000120235	0.000322552	0.000372427	19.66	0.000125259	0.000412576	0.000444403	19.66	0.000208263	0.000473897	0.000545457
19.68	0.000120306	0.000322813	0.000372925	19.68	0.000125337	0.000413157	0.00044518	19.68	0.000208407	0.000474547	0.000546328
19.7	0.000120377	0.000323073	0.000373425	19.7	0.000125415	0.00041374	0.000445959	19.7	0.000208551	0.000475198	0.0005472
19.72	0.000120448	0.000323334	0.000373927	19.72	0.000125493	0.000414323	0.000446726	19.72	0.000208695	0.000475851	0.000548076
19.74	0.000120518	0.000323596	0.00037443	19.74	0.000125571	0.000414908	0.000446726	19.74	0.00020884	0.000476505	0.000548953
19.76	0.000120589	0.000323857	0.000374934	19.76	0.00012565	0.000415494	0.000446726	19.76	0.000208985	0.00047716	0.000549833
19.78	0.00012066	0.000324119	0.00037544	19.78	0.000125728	0.000416081	0.000451193	19.78	0.00020913	0.000477818	0.000550714
19.8	0.000120731	0.000324382	0.000375948	19.8	0.000125807	0.000416668	0.000451193	19.8	0.000209276	0.000478477	0.000551599
19.82	0.000120803	0.000324644	0.000376456	19.82	0.000125885	0.000417257	0.000451193	19.82	0.000209421	0.000479136	0.000552485
19.84	0.000120874	0.000324907	0.000376967	19.84	0.000125964	0.000417847	0.000451193	19.84	0.000209567	0.000479798	0.000553374
19.86	0.000120945	0.00032517	0.000377479	19.86	0.000126043	0.000418438	0.000451193	19.86	0.000209713	0.000480461	0.000554265
19.88	0.000121017	0.000325433	0.000377992	19.88	0.000126122	0.000419029	0.000451193	19.88	0.000209859	0.000481126	0.000555158
19.9	0.000121088	0.000325697	0.000378506	19.9	0.000126201	0.000419623	0.000455661	19.9	0.000210005	0.000481792	0.000556054
19.92	0.00012116	0.000325961	0.000379022	19.92	0.00012628	0.000420216	0.000455661	19.92	0.000210151	0.00048246	0.000556952
19.94	0.000121232	0.000326225	0.00037954	19.94	0.00012636	0.000420811	0.000455661	19.94	0.000210298	0.000483129	0.000557853
19.96	0.000121304	0.00032649	0.000380059	19.96	0.000126439	0.000421407	0.000455661	19.96	0.000210445	0.000483799	0.000558756
19.98	0.000121376	0.000326755	0.00038058	19.98	0.000126519	0.000422004	0.000455661	19.98	0.000210592	0.000484471	0.00055966
20	0.000121448	0.00032702	0.000381102	20	0.000126598	0.000422602	0.000460128	20	0.000210739	0.000485145	0.000560568
20.02	0.00012152	0.000327286	0.000381626	20.02	0.000126678	0.000423201	0.000460128	20.02	0.000210886	0.00048582	0.000561478
20.04	0.000121592	0.000327551	0.000382151	20.04	0.000126758	0.000423801	0.000460128	20.04	0.000211034	0.000486496	0.00056239
20.06	0.000121665	0.000327818	0.000382678	20.06	0.000126838	0.000424402	0.000460128	20.06	0.000211182	0.000487175	0.000563304
20.08	0.000121737	0.000328084	0.000383206	20.08	0.000126918	0.000425004	0.000460128	20.08	0.00021133	0.000487854	0.000564221
20.1	0.00012181	0.000328351	0.000383736	20.1	0.000126998	0.000425607	0.000460128	20.1	0.000211478	0.000488536	0.00056514
20.12	0.000121882	0.000328618	0.000384267	20.12	0.000127078	0.000426211	0.000464595	20.12	0.000211626	0.000489218	0.000566062
20.14	0.000121955	0.000328886	0.0003848	20.14	0.000127158	0.000426816	0.000464595	20.14	0.000211775	0.000489902	0.000566986
20.16	0.000122028	0.000329153	0.000385334	20.16	0.000127239	0.000427423	0.000464595	20.16	0.000211924	0.000490588	0.000567913
20.18	0.000122101	0.000329421	0.00038587	20.18	0.000127319	0.00042803	0.000464595	20.18	0.000212072	0.000491275	0.000568841
20.2	0.000122174	0.00032969	0.000386407	20.2	0.0001274	0.000428638	0.000464595	20.2	0.000212221	0.000491964	0.000569772
20.22	0.000122247	0.000329958	0.000386946	20.22	0.000127481	0.000429247	0.000469062	20.22	0.000212371	0.000492654	0.000570706
20.24	0.00012232	0.000330227	0.000387487	20.24	0.000127562	0.000429856	0.000469062	20.24	0.00021252	0.000493347	0.000571642
20.26	0.000122393	0.000330496	0.000388029	20.26	0.000127643	0.000430467	0.000469062	20.26	0.00021267	0.00049404	0.00057258
20.28	0.000122466	0.000330766	0.000388572	20.28	0.000127724	0.000431079	0.000469062	20.28	0.00021282	0.000494735	0.000573521
20.3	0.00012254	0.000331036	0.000389118	20.3	0.000127805	0.000431692	0.000469062	20.3	0.00021297	0.000495432	0.000574465
20.32	0.000122614	0.000331306	0.000389664	20.32	0.000127886	0.000432306	0.000469062	20.32	0.00021312	0.00049613	0.00057541
20.34	0.000122687	0.000331576	0.000390213	20.34	0.000127968	0.000432921	0.00047353	20.34	0.000213271	0.000496829	0.000576358
20.36	0.000122761	0.000331847	0.000390763	20.36	0.000128049	0.000433537	0.00047353	20.36	0.000213421	0.00049753	0.000577309
20.38	0.000122835	0.000332118	0.000391314	20.38	0.000128131	0.000434153	0.00047353	20.38	0.000213572	0.000498233	0.000578262
20.4	0.000122909	0.00033239	0.000391867	20.4	0.000128213	0.000434771	0.00047353	20.4	0.000213724	0.000498938	0.000579218
20.42	0.000122983	0.000332661	0.000392422	20.42	0.000128295	0.00043539	0.00047353	20.42	0.000213875	0.000499644	0.000580176
20.44	0.000123057	0.000332933	0.000392978	20.44	0.000128377	0.000436009	0.000477997	20.44	0.000214026	0.000500351	0.000581136
20.46	0.000123131	0.000333206	0.000393536	20.46	0.000128459	0.00043663	0.000477997	20.46	0.000214178	0.00050106	0.000582099
20.48	0.000123206	0.000333478	0.000394096	20.48	0.000128541	0.000437251	0.000477997	20.48	0.00021433	0.000501771	0.000583065
20.5	0.00012328	0.000333751	0.000394656	20.5	0.000128623	0.000437874	0.000477997	20.5	0.000214482	0.000502483	0.000584033
20.52	0.000123354	0.000334025	0.000395219	20.52	0.000128706	0.000438497	0.000477997	20.52	0.000214634	0.000503197	0.000585003
20.54	0.000123429	0.000334298	0.000395783	20.54	0.000128788	0.000439121	0.000482464	20.54	0.000214787	0.000503913	0.000585976
20.56	0.000123504	0.000334572	0.00039635	20.56	0.000128871	0.000439747	0.000482464	20.56	0.000214939	0.00050463	0.000586952
20.58	0.000123579	0.000334847	0.000396917	20.58	0.000128954	0.000440373	0.000482464	20.58	0.000215092	0.000505348	0.000587051
20.6	0.000123654	0.000335121	0.000397486	20.6	0.000129036	0.000441	0.000482464	20.6	0.000215245	0.000506068	0.000587051
20.62	0.000123728	0.000335396	0.000398057	20.62	0.000129119	0.000441628	0.000482464	20.62	0.000215398	0.000506791	0.000587051
20.64	0.000123804	0.000335671	0.00039863	20.64	0.000129203	0.000442257	0.000486931	20.64	0.000215552	0.000507514	0.000592922
20.66	0.000123879	0.000335947	0.000399204	20.66	0.000129286	0.000442886	0.000486931	20.66	0.000215705	0.000508239	0.000592922
20.68	0.000123954	0.000336223	0.00039978	20.68	0.000129369	0.000443517	0.000486931	20.68	0.000215859	0.000508966	0.000592922
20.7	0.00012403	0.000336499	0.000400357	20.7	0.000129452	0.000444148	0.000486931	20.7	0.000216014	0.000509694	0.000592922
20.72	0.000124105	0.000336775	0.000400936	20.72	0.000129536	0.000444781	0.000486931	20.72	0.000216168	0.000510424	0.000592922
20.74	0.000124181	0.000337052	0.000401517	20.74	0.00012962	0.000445414	0.000491399	20.74	0.000216322	0.000511155	0.000592922
20.76	0.000124257	0.00033733	0.0004021	20.76	0.000129703	0.000446049	0.000491399	20.76	0.000216477	0.000511889	0.000598792
20.78	0.000124333	0.000337607	0.000402684	20.78	0.000129787	0.000446684	0.000491399	20.78	0.000216632	0.000512624	0.000598792
20.8	0.000124408	0.000337885	0.00040327	20.8	0.000129871	0.000446726	0.000491399	20.8	0.000216787	0.00051336	0.000598792
20.82	0.000124484	0.000338163	0.000403857	20.82	0.000129955	0.000446726	0.000491399	20.82	0.000216942	0.000514098	0.000598792
20.84	0.000124561	0.000338442	0.000404446	20.84	0.00013004	0.000446726	0.000495866	20.84	0.000217098	0.000514838	0.000598792
20.86	0.000124637	0.000338721	0.000405037	20.86	0.000130124	0.000451193	0.000495866	20.86	0.000217253	0.000515579	0.000604663
20.88	0.000124713	0.000339	0.000405629	20.88	0.000130209	0.000451193	0.000495866	20.88	0.00021741	0.000516322	0.000604663
20.9	0.00012479	0.00033928	0.000406224	20.9	0.000130293	0.000451193	0.000495866	20.9	0.000217566	0.000517067	0.000604663
20.92	0.000124866	0.000339559	0.00040682	20.92	0.000130378	0.000451193	0.000495866	20.92	0.000217722	0.000517813	0.000604663
20.94	0.000124943	0.000339839	0.000407418	20.94	0.000130463	0.000451193	0.000500333	20.94	0.000217879	0.000518561	0.000604663
20.96	0.000125019	0.00034012	0.000408017	20.96	0.000130548	0.000451193	0.000500333	20.96	0.000218035	0.000519311	0.000604663
20.98	0.000125096	0.000340401	0.000408618	20.98	0.000130633	0.000451193	0.000500333	20.98	0.000218192	0.000520061	0.000610533
21	0.000125173	0.000340683	0.000409221	21	0.000130718	0.000455661	0.000500333	21	0.00021835	0.000520815	0.000610533
21.02	0.00012525	0.000340964	0.000409825	21.02	0.000130803	0.000455661	0.0005048	21.02	0.000218507	0.000521569	0.000610533
21.04	0.000125327	0.000341246	0.000410432	21.04	0.000130888	0.000455661	0.0005048	21.04	0.000218665	0.000522325	0.000610533
21.06	0.000125405	0.000341529	0.00041104	21.06	0.000130974	0.000455661	0.0005048	21.06	0.000218823	0.000523083	0.000610533
21.08	0.000125482	0.000341811	0.00041165	21.08	0.00013106	0.000455661	0.0005048	21.08	0.000218981	0.000523843	0.000610533
21.1	0.00012556	0.000342094	0.000412262	21.1	0.000131145	0.000455661	0.0005048	21.1	0.000219139	0.000524604	0.000616404
21.12	0.000125637	0.000342377	0.000412875	21.12	0.000131231	0.000455661	0.000509268	21.12	0.000219297	0.000525367	0.000616404
21.14	0.000125715	0.000342661	0.00041349	21.14	0.000131317	0.000460128	0.000509268	21.14	0.000219456	0.000526132	0.000616404
21.16	0.000125793	0.000342945	0.000414107	21.16	0.000131403	0.000460128	0.000509268	21.16	0.000219615	0.000526898	0.000616404
21.18	0.000125871	0.00034323	0.000414726	21.18	0.000131489	0.000460128	0.000509268	21.18	0.000219774	0.000527666	0.000616404
21.2	0.000125949	0.000343515	0.000415346	21.2	0.000131576	0.000460128	0.000509268	21.2	0.000219933	0.000528436	0.000622274
21.22	0.000126027	0.0003438	0.000415968	21.22	0.000131662	0.000460128	0.000513735	21.22	0.000220092	0.000529207	0.000622274
21.24	0.000126105	0.000344085	0.000416592	21.24	0.000131749	0.000460128	0.000513735	21.24	0.000220253	0.00052998	0.000622274
21.26	0.000126183	0.000344371	0.000416938	21.26	0.000131836	0.000460128	0.000513735	21.26	0.000220412	0.000530755	0.000622274
21.28	0.000126262	0.000344658	0.000416938	21.28	0.000131923	0.000464595	0.000513735	21.28	0.000220573	0.000531531	0.000622274
21.3	0.00012634	0.000344944	0.000416938	21.3	0.000132009	0.000464595	0.000518202	21.3	0.000220733	0.000532309	0.000622274
21.32	0.000126419	0.000345231	0.000421107	21.32	0.000132096	0.000464595	0.000518202	21.32	0.000220894	0.000533089	0.000628145
21.34	0.000126497	0.000345519	0.000421107	21.34	0.000132184	0.000464595	0.000518202	21.34	0.000221055	0.000533871	0.000628145
21.36	0.000126577	0.000345807	0.000421107	21.36	0.000132271	0.000464595	0.000518202	21.36	0.000221215	0.000534654	0.000628145
21.38	0.000126655	0.000346095	0.000421107	21.38	0.000132359	0.000464595	0.000518202	21.38	0.000221377	0.000535439	0.000628145
21.4	0.000126735	0.000346383	0.000421107	21.4	0.000132446	0.000464595	0.000522669	21.4	0.000221538	0.000536225	0.000628145
21.42	0.000126814	0.000346672	0.000421107	21.42	0.000132534	0.000469062	0.000522669	21.42	0.0002217	0.000537014	0.000634015
21.44	0.000126893	0.000346962	0.000421107	21.44	0.000132621	0.000469062	0.000522669	21.44	0.000221862	0.000537804	0.000634015
21.46	0.000126972	0.000347251	0.000425277	21.46	0.000132709	0.000469062	0.000522669	21.46	0.000222024	0.000538595	0.000634015
21.48	0.000127052	0.000347542	0.000425277	21.48	0.000132797	0.000469062	0.000527137	21.48	0.000222186	0.000539389	0.000634015
21.5	0.000127131	0.000347832	0.000425277	21.5	0.000132886	0.000469062	0.000527137	21.5	0.000222349	0.000540184	0.000634015
21.52	0.000127211	0.000348123	0.000425277	21.52	0.000132974	0.000469062	0.000527137	21.52	0.000222512	0.000540981	0.000634015
21.54	0.000127291	0.000348414	0.000425277	21.54	0.000133062	0.00047353	0.000527137	21.54	0.000222675	0.00054178	0.000639886
21.56	0.000127371	0.000348706	0.000425277	21.56	0.000133151	0.00047353	0.000527137	21.56	0.000222838	0.00054258	0.000639886
21.58	0.000127451	0.000348998	0.000429446	21.58	0.00013324	0.00047353	0.000531604	21.58	0.000223001	0.000543383	0.000639886
21.6	0.000127531	0.000349291	0.000429446	21.6	0.000133329	0.00047353	0.000531604	21.6	0.000223165	0.000544186	0.000639886
21.62	0.000127611	0.000349584	0.000429446	21.62	0.000133417	0.00047353	0.000531604	21.62	0.000223329	0.000544992	0.000639886
21.64	0.000127692	0.000349877	0.000429446	21.64	0.000133506	0.00047353	0.000531604	21.64	0.000223493	0.0005458	0.000645756
21.66	0.000127772	0.000350171	0.000429446	21.66	0.000133596	0.00047353	0.000536071	21.66	0.000223658	0.000546608	0.000645756
21.68	0.000127853	0.000350465	0.000429446	21.68	0.000133685	0.000477997	0.000536071	21.68	0.000223822	0.000547419	0.000645756
21.7	0.000127934	0.00035076	0.000429446	21.7	0.000133774	0.000477997	0.000536071	21.7	0.000223987	0.000548232	0.000645756
21.72	0.000128015	0.000351054	0.000433616	21.72	0.000133864	0.000477997	0.000536071	21.72	0.000224152	0.000549046	0.000645756
21.74	0.000128095	0.00035135	0.000433616	21.74	0.000133953	0.000477997	0.000536071	21.74	0.000224317	0.000549862	0.000651627
21.76	0.000128176	0.000351646	0.000433616	21.76	0.000134043	0.000477997	0.000540538	21.76	0.000224482	0.00055068	0.000651627
21.78	0.000128258	0.000351942	0.000433616	21.78	0.000134134	0.000477997	0.000540538	21.78	0.000224649	0.0005515	0.000651627
21.8	0.000128339	0.000352239	0.000433616	21.8	0.000134223	0.000477997	0.000540538	21.8	0.000224814	0.000552321	0.000651627
21.82	0.00012842	0.000352536	0.000433616	21.82	0.000134314	0.000482464	0.000540538	21.82	0.00022498	0.000553144	0.000651627
21.84	0.000128502	0.000352833	0.000437785	21.84	0.000134404	0.000482464	0.000545006	21.84	0.000225147	0.00055397	0.000657497
21.86	0.000128584	0.000353131	0.000437785	21.86	0.000134494	0.000482464	0.000545006	21.86	0.000225314	0.000554796	0.000657497
21.88	0.000128665	0.00035343	0.000437785	21.88	0.000134585	0.000482464	0.000545006	21.88	0.00022548	0.000555624	0.000657497
21.9	0.000128747	0.000353729	0.000437785	21.9	0.000134676	0.000482464	0.000545006	21.9	0.000225648	0.000556454	0.000657497
21.92	0.000128829	0.000354028	0.000437785	21.92	0.000134767	0.000482464	0.000549473	21.92	0.000225815	0.000557286	0.000657497
21.94	0.000128911	0.000354328	0.000437785	21.94	0.000134858	0.000486931	0.000549473	21.94	0.000225982	0.00055812	0.000663368
21.96	0.000128994	0.000354628	0.000441954	21.96	0.000134949	0.000486931	0.000549473	21.96	0.00022615	0.000558956	0.000663368
21.98	0.000129076	0.000354929	0.000441954	21.98	0.00013504	0.000486931	0.000549473	21.98	0.000226318	0.000559793	0.000663368
22	0.000129158	0.00035523	0.000441954	22	0.000135131	0.000486931	0.00055394	22	0.000226487	0.000560632	0.000663368
22.02	0.000129241	0.000355531	0.000441954	22.02	0.000135223	0.000486931	0.00055394	22.02	0.000226655	0.000561473	0.000663368
22.04	0.000129323	0.000355834	0.000441954	22.04	0.000135314	0.000486931	0.00055394	22.04	0.000226824	0.000562316	0.000669238
22.06	0.000129406	0.000356136	0.000441954	22.06	0.000135406	0.000486931	0.00055394	22.06	0.000226993	0.00056316	0.000669238
22.08	0.000129489	0.000356439	0.000446124	22.08	0.000135498	0.000491399	0.000558407	22.08	0.000227162	0.000564006	0.000669238
22.1	0.000129572	0.000356743	0.000446124	22.1	0.00013559	0.000491399	0.000558407	22.1	0.000227331	0.000564854	0.000669238
22.12	0.000129655	0.000357047	0.000446124	22.12	0.000135682	0.000491399	0.000558407	22.12	0.0002275	0.000565703	0.000669238
22.14	0.000129739	0.000357351	0.000446124	22.14	0.000135774	0.000491399	0.000558407	22.14	0.000227671	0.000566555	0.000675109
22.16	0.000129822	0.000357656	0.000446124	22.16	0.000135867	0.000491399	0.000562875	22.16	0.00022784	0.000567408	0.000675109
22.18	0.000129905	0.000357961	0.000446124	22.18	0.00013596	0.000491399	0.000562875	22.18	0.000228011	0.000568264	0.000675109
22.2	0.000129989	0.000358267	0.000450293	22.2	0.000136052	0.000495866	0.000562875	22.2	0.000228181	0.00056912	0.000675109
22.22	0.000130073	0.000358573	0.000450293	22.22	0.000136145	0.000495866	0.000562875	22.22	0.000228352	0.000569979	0.000675109
22.24	0.000130157	0.00035888	0.000450293	22.24	0.000136238	0.000495866	0.000567342	22.24	0.000228524	0.00057084	0.000680979
22.26	0.000130241	0.000359188	0.000450293	22.26	0.000136331	0.000495866	0.000567342	22.26	0.000228695	0.000571702	0.000680979
22.28	0.000130325	0.000359495	0.000450293	22.28	0.000136424	0.000495866	0.000567342	22.28	0.000228867	0.000572566	0.000680979
22.3	0.000130409	0.000359803	0.000450293	22.3	0.000136518	0.000495866	0.000567342	22.3	0.000229038	0.000573431	0.000680979
22.32	0.000130493	0.000360112	0.000454462	22.32	0.000136611	0.000495866	0.000571809	22.32	0.00022921	0.000574299	0.000680979
22.34	0.000130578	0.000360422	0.000454462	22.34	0.000136705	0.000500333	0.000571809	22.34	0.000229383	0.000575169	0.00068685
22.36	0.000130662	0.000360731	0.000454462	22.36	0.000136799	0.000500333	0.000571809	22.36	0.000229555	0.00057604	0.00068685
22.38	0.000130747	0.000361042	0.000454462	22.38	0.000136892	0.000500333	0.000571809	22.38	0.000229728	0.000576913	0.00068685
22.4	0.000130832	0.000361353	0.000454462	22.4	0.000136987	0.000500333	0.000576277	22.4	0.0002299	0.000577788	0.00068685
22.42	0.000130917	0.000361664	0.000458632	22.42	0.000137081	0.000500333	0.000576277	22.42	0.000230074	0.000578665	0.00068685
22.44	0.000131002	0.000361976	0.000458632	22.44	0.000137175	0.000500333	0.000576277	22.44	0.000230247	0.000579543	0.00069272
22.46	0.000131087	0.000362288	0.000458632	22.46	0.00013727	0.000500333	0.000576277	22.46	0.000230421	0.000580424	0.00069272
22.48	0.000131172	0.000362601	0.000458632	22.48	0.000137364	0.0005048	0.000580744	22.48	0.000230595	0.000581306	0.00069272
22.5	0.000131258	0.000362915	0.000458632	22.5	0.000137459	0.0005048	0.000580744	22.5	0.000230769	0.00058219	0.00069272
22.52	0.000131343	0.000363229	0.000458632	22.52	0.000137554	0.0005048	0.000580744	22.52	0.000230944	0.000583075	0.00069272
22.54	0.000131429	0.000363543	0.000462801	22.54	0.000137649	0.0005048	0.000580744	22.54	0.000231118	0.000583963	0.000698591
22.56	0.000131515	0.000363858	0.000462801	22.56	0.000137744	0.0005048	0.000585211	22.56	0.000231293	0.000584852	0.000698591
22.58	0.000131601	0.000364174	0.000462801	22.58	0.000137839	0.0005048	0.000585211	22.58	0.000231468	0.000585744	0.000698591
22.6	0.000131687	0.00036449	0.000462801	22.6	0.000137935	0.000509268	0.000585211	22.6	0.000231644	0.000586637	0.000698591
22.62	0.000131773	0.000364807	0.000462801	22.62	0.00013803	0.000509268	0.000585211	22.62	0.000231819	0.000587051	0.000704461
22.64	0.000131859	0.000365124	0.000466971	22.64	0.000138126	0.000509268	0.000589678	22.64	0.000231996	0.000587051	0.000704461
22.66	0.000131946	0.000365442	0.000466971	22.66	0.000138222	0.000509268	0.000589678	22.66	0.000232172	0.000587051	0.000704461
22.68	0.000132032	0.000365761	0.000466971	22.68	0.000138318	0.000509268	0.000589678	22.68	0.000232348	0.000592922	0.000704461
22.7	0.000132119	0.000366079	0.000466971	22.7	0.000138414	0.000509268	0.000589678	22.7	0.000232524	0.000592922	0.000704461
22.72	0.000132206	0.000366399	0.000466971	22.72	0.000138511	0.000513735	0.000594146	22.72	0.000232702	0.000592922	0.000710332
22.74	0.000132293	0.000366719	0.000466971	22.74	0.000138607	0.000513735	0.000594146	22.74	0.000232878	0.000592922	0.000710332
22.76	0.00013238	0.00036704	0.00047114	22.76	0.000138704	0.000513735	0.000594146	22.76	0.000233056	0.000592922	0.000710332
22.78	0.000132467	0.000367361	0.00047114	22.78	0.0001388	0.000513735	0.000598613	22.78	0.000233234	0.000592922	0.000710332
22.8	0.000132554	0.000367683	0.00047114	22.8	0.000138897	0.000513735	0.000598613	22.8	0.000233411	0.000592922	0.000716202
22.82	0.000132642	0.000368005	0.00047114	22.82	0.000138994	0.000513735	0.000598613	22.82	0.00023359	0.000598792	0.000716202
22.84	0.000132729	0.000368328	0.00047114	22.84	0.000139091	0.000513735	0.000598613	22.84	0.000233768	0.000598792	0.000716202
22.86	0.000132817	0.000368652	0.000475309	22.86	0.000139188	0.000518202	0.00060308	22.86	0.000233947	0.000598792	0.000716202
22.88	0.000132905	0.000368976	0.000475309	22.88	0.000139286	0.000518202	0.00060308	22.88	0.000234126	0.000598792	0.000716202
22.9	0.000132993	0.000369301	0.000475309	22.9	0.000139383	0.000518202	0.00060308	22.9	0.000234305	0.000598792	0.000722073
22.92	0.000133081	0.000369626	0.000475309	22.92	0.000139481	0.000518202	0.00060308	22.92	0.000234485	0.000598792	0.000722073
22.94	0.000133169	0.000369952	0.000475309	22.94	0.000139579	0.000518202	0.000607547	22.94	0.000234664	0.000604663	0.000722073
22.96	0.000133258	0.000370279	0.000479479	22.96	0.000139677	0.000518202	0.000607547	22.96	0.000234844	0.000604663	0.000722073
22.98	0.000133346	0.000370606	0.000479479	22.98	0.000139775	0.000522669	0.000607547	22.98	0.000235024	0.000604663	0.000727943
23	0.000133434	0.000370934	0.000479479	23	0.000139873	0.000522669	0.000612015	23	0.000235205	0.000604663	0.000727943
23.02	0.000133523	0.000371262	0.000479479	23.02	0.000139972	0.000522669	0.000612015	23.02	0.000235386	0.000604663	0.000727943
23.04	0.000133612	0.000371591	0.000479479	23.04	0.00014007	0.000522669	0.000612015	23.04	0.000235567	0.000604663	0.000727943
23.06	0.000133701	0.000371921	0.000479479	23.06	0.000140169	0.000522669	0.000612015	23.06	0.000235748	0.000610533	0.000727943
23.08	0.00013379	0.000372251	0.000483648	23.08	0.000140268	0.000522669	0.000616482	23.08	0.000235929	0.000610533	0.000733814
23.1	0.00013388	0.000372582	0.000483648	23.1	0.000140367	0.000522669	0.000616482	23.1	0.000236111	0.000610533	0.000733814
23.12	0.000133969	0.000372914	0.000483648	23.12	0.000140466	0.000527137	0.000616482	23.12	0.000236293	0.000610533	0.000733814
23.14	0.000134058	0.000373246	0.000483648	23.14	0.000140566	0.000527137	0.000620949	23.14	0.000236475	0.000610533	0.000733814
23.16	0.000134148	0.000373579	0.000483648	23.16	0.000140665	0.000527137	0.000620949	23.16	0.000236658	0.000610533	0.000739684
23.18	0.000134238	0.000373913	0.000487817	23.18	0.000140765	0.000527137	0.000620949	23.18	0.00023684	0.000610533	0.000739684
23.2	0.000134328	0.000374246	0.000487817	23.2	0.000140865	0.000527137	0.000620949	23.2	0.000237024	0.000616404	0.000739684
23.22	0.000134418	0.000374581	0.000487817	23.22	0.000140965	0.000527137	0.000625416	23.22	0.000237207	0.000616404	0.000739684
23.24	0.000134508	0.000374917	0.000487817	23.24	0.000141065	0.000531604	0.000625416	23.24	0.000237391	0.000616404	0.000739684
23.26	0.000134598	0.000375253	0.000487817	23.26	0.000141165	0.000531604	0.000625416	23.26	0.000237575	0.000616404	0.000745555
23.28	0.000134689	0.00037559	0.000491987	23.28	0.000141265	0.000531604	0.000629884	23.28	0.000237759	0.000616404	0.000745555
23.3	0.00013478	0.000375927	0.000491987	23.3	0.000141366	0.000531604	0.000629884	23.3	0.000237943	0.000616404	0.000745555
23.32	0.00013487	0.000376265	0.000491987	23.32	0.000141467	0.000531604	0.000629884	23.32	0.000238128	0.000622274	0.000745555
23.34	0.000134961	0.000376604	0.000491987	23.34	0.000141567	0.000531604	0.000629884	23.34	0.000238313	0.000622274	0.000751425
23.36	0.000135052	0.000376944	0.000491987	23.36	0.000141668	0.000531604	0.000634351	23.36	0.000238498	0.000622274	0.000751425
23.38	0.000135143	0.000377284	0.000496156	23.38	0.00014177	0.000536071	0.000634351	23.38	0.000238683	0.000622274	0.000751425
23.4	0.000135235	0.000377624	0.000496156	23.4	0.000141871	0.000536071	0.000634351	23.4	0.000238869	0.000622274	0.000751425
23.42	0.000135326	0.000377966	0.000496156	23.42	0.000141973	0.000536071	0.000638818	23.42	0.000239055	0.000622274	0.000757296
23.44	0.000135418	0.000378308	0.000496156	23.44	0.000142074	0.000536071	0.000638818	23.44	0.000239241	0.000628145	0.000757296
23.46	0.000135509	0.000378651	0.000496156	23.46	0.000142176	0.000536071	0.000638818	23.46	0.000239428	0.000628145	0.000757296
23.48	0.000135601	0.000378995	0.000500326	23.48	0.000142278	0.000536071	0.000638818	23.48	0.000239615	0.000628145	0.000757296
23.5	0.000135693	0.000379339	0.000500326	23.5	0.00014238	0.000540538	0.000643285	23.5	0.000239802	0.000628145	0.000763166
23.52	0.000135785	0.000379685	0.000500326	23.52	0.000142482	0.000540538	0.000643285	23.52	0.000239989	0.000628145	0.000763166
23.54	0.000135878	0.00038003	0.000500326	23.54	0.000142585	0.000540538	0.000643285	23.54	0.000240177	0.000628145	0.000763166
23.56	0.00013597	0.000380377	0.000504495	23.56	0.000142687	0.000540538	0.000647753	23.56	0.000240365	0.000634015	0.000763166
23.58	0.000136063	0.000380724	0.000504495	23.58	0.00014279	0.000540538	0.000647753	23.58	0.000240553	0.000634015	0.000763166
23.6	0.000136155	0.000381072	0.000504495	23.6	0.000142892	0.000540538	0.000647753	23.6	0.000240741	0.000634015	0.000769037
23.62	0.000136248	0.00038142	0.000504495	23.62	0.000142996	0.000540538	0.00065222	23.62	0.00024093	0.000634015	0.000769037
23.64	0.000136341	0.00038177	0.000504495	23.64	0.000143099	0.000545006	0.00065222	23.64	0.000241119	0.000634015	0.000769037
23.66	0.000136434	0.00038212	0.000508664	23.66	0.000143202	0.000545006	0.00065222	23.66	0.000241308	0.000634015	0.000769037
23.68	0.000136527	0.000382471	0.000508664	23.68	0.000143306	0.000545006	0.00065222	23.68	0.000241498	0.000639886	0.000774907
23.7	0.000136621	0.000382822	0.000508664	23.7	0.000143409	0.000545006	0.000656687	23.7	0.000241688	0.000639886	0.000774907
23.72	0.000136714	0.000383175	0.000508664	23.72	0.000143513	0.000545006	0.000656687	23.72	0.000241878	0.000639886	0.000774907
23.74	0.000136808	0.000383528	0.000508664	23.74	0.000143617	0.000545006	0.000656687	23.74	0.000242068	0.000639886	0.000774907
23.76	0.000136902	0.000383882	0.000512834	23.76	0.000143721	0.000549473	0.000661154	23.76	0.000242259	0.000639886	0.000780778
23.78	0.000136996	0.000384236	0.000512834	23.78	0.000143826	0.000549473	0.000661154	23.78	0.00024245	0.000639886	0.000780778
23.8	0.00013709	0.000384592	0.000512834	23.8	0.00014393	0.000549473	0.000661154	23.8	0.000242641	0.000645756	0.000780778
23.82	0.000137184	0.000384948	0.000512834	23.82	0.000144035	0.000549473	0.000665622	23.82	0.000242832	0.000645756	0.000780778
23.84	0.000137279	0.000385304	0.000512834	23.84	0.000144139	0.000549473	0.000665622	23.84	0.000243024	0.000645756	0.000786648
23.86	0.000137373	0.000385662	0.000517003	23.86	0.000144244	0.000549473	0.000665622	23.86	0.000243216	0.000645756	0.000786648
23.88	0.000137468	0.000386021	0.000517003	23.88	0.00014435	0.000549473	0.000670089	23.88	0.000243408	0.000645756	0.000786648
23.9	0.000137562	0.00038638	0.000517003	23.9	0.000144455	0.00055394	0.000670089	23.9	0.000243601	0.000645756	0.000786648
23.92	0.000137658	0.00038674	0.000517003	23.92	0.00014456	0.00055394	0.000670089	23.92	0.000243794	0.000651627	0.000792519
23.94	0.000137753	0.000387101	0.000521172	23.94	0.000144666	0.00055394	0.000674556	23.94	0.000243987	0.000651627	0.000792519
23.96	0.000137848	0.000387462	0.000521172	23.96	0.000144771	0.00055394	0.000674556	23.96	0.000244181	0.000651627	0.000792519
23.98	0.000137944	0.000387825	0.000521172	23.98	0.000144877	0.00055394	0.000674556	23.98	0.000244375	0.000651627	0.000792519
24	0.000138039	0.000388188	0.000521172	24	0.000144984	0.00055394	0.000674556	24	0.000244568	0.000651627	0.000798389
24.02	0.000138134	0.000388552	0.000521172	24.02	0.00014509	0.000558407	0.000679024	24.02	0.000244763	0.000657497	0.000798389
24.04	0.00013823	0.000388916	0.000525342	24.04	0.000145196	0.000558407	0.000679024	24.04	0.000244958	0.000657497	0.000798389
24.06	0.000138327	0.000389282	0.000525342	24.06	0.000145303	0.000558407	0.000679024	24.06	0.000245152	0.000657497	0.000798389
24.08	0.000138423	0.000389649	0.000525342	24.08	0.000145409	0.000558407	0.000683491	24.08	0.000245348	0.000657497	0.00080426
24.1	0.000138519	0.000390016	0.000525342	24.1	0.000145517	0.000558407	0.000683491	24.1	0.000245543	0.000657497	0.00080426
24.12	0.000138616	0.000390384	0.000529511	24.12	0.000145623	0.000558407	0.000683491	24.12	0.000245739	0.000657497	0.00080426
24.14	0.000138712	0.000390753	0.000529511	24.14	0.000145731	0.000558407	0.000687958	24.14	0.000245935	0.000663368	0.00080426
24.16	0.000138809	0.000391122	0.000529511	24.16	0.000145838	0.000562875	0.000687958	24.16	0.000246132	0.000663368	0.00081013
24.18	0.000138906	0.000391493	0.000529511	24.18	0.000145946	0.000562875	0.000687958	24.18	0.000246328	0.000663368	0.00081013
24.2	0.000139003	0.000391864	0.000529511	24.2	0.000146053	0.000562875	0.000692425	24.2	0.000246525	0.000663368	0.00081013
24.22	0.0001391	0.000392236	0.000533681	24.22	0.000146161	0.000562875	0.000692425	24.22	0.000246722	0.000663368	0.00081013
24.24	0.000139197	0.000392609	0.000533681	24.24	0.000146269	0.000562875	0.000692425	24.24	0.00024692	0.000663368	0.000816001
24.26	0.000139295	0.000392983	0.000533681	24.26	0.000146378	0.000562875	0.000696893	24.26	0.000247118	0.000669238	0.000816001
24.28	0.000139392	0.000393358	0.000533681	24.28	0.000146486	0.000567342	0.000696893	24.28	0.000247316	0.000669238	0.000816001
24.3	0.00013949	0.000393733	0.00053785	24.3	0.000146594	0.000567342	0.000696893	24.3	0.000247514	0.000669238	0.000816001
24.32	0.000139588	0.00039411	0.00053785	24.32	0.000146703	0.000567342	0.00070136	24.32	0.000247713	0.000669238	0.000821871
24.34	0.000139686	0.000394487	0.00053785	24.34	0.000146812	0.000567342	0.00070136	24.34	0.000247912	0.000669238	0.000821871
24.36	0.000139785	0.000394865	0.00053785	24.36	0.000146921	0.000567342	0.00070136	24.36	0.000248111	0.000675109	0.000821871
24.38	0.000139883	0.000395244	0.000542019	24.38	0.00014703	0.000567342	0.000705827	24.38	0.000248311	0.000675109	0.000821871
24.4	0.000139982	0.000395624	0.000542019	24.4	0.00014714	0.000567342	0.000705827	24.4	0.000248511	0.000675109	0.000827742
24.42	0.000140081	0.000396005	0.000542019	24.42	0.00014725	0.000571809	0.000705827	24.42	0.000248711	0.000675109	0.000827742
24.44	0.00014018	0.000396386	0.000542019	24.44	0.000147359	0.000571809	0.000710294	24.44	0.000248911	0.000675109	0.000827742
24.46	0.000140278	0.000396769	0.000542019	24.46	0.00014747	0.000571809	0.000710294	24.46	0.000249112	0.000675109	0.000833612
24.48	0.000140378	0.000397152	0.000546189	24.48	0.00014758	0.000571809	0.000710294	24.48	0.000249314	0.000680979	0.000833612
24.5	0.000140477	0.000397537	0.000546189	24.5	0.00014769	0.000571809	0.000714762	24.5	0.000249515	0.000680979	0.000833612
24.52	0.000140576	0.000397922	0.000546189	24.52	0.0001478	0.000571809	0.000714762	24.52	0.000249717	0.000680979	0.000833612
24.54	0.000140676	0.000398308	0.000546189	24.54	0.000147911	0.000571809	0.000714762	24.54	0.000249919	0.000680979	0.000839483
24.56	0.000140776	0.000398695	0.000550358	24.56	0.000148022	0.000576277	0.000719229	24.56	0.000250121	0.000680979	0.000839483
24.58	0.000140876	0.000399083	0.000550358	24.58	0.000148133	0.000576277	0.000719229	24.58	0.000250324	0.00068685	0.000839483
24.6	0.000140976	0.000399472	0.000550358	24.6	0.000148244	0.000576277	0.000719229	24.6	0.000250526	0.00068685	0.000839483
24.62	0.000141077	0.000399861	0.000550358	24.62	0.000148355	0.000576277	0.000723696	24.62	0.00025073	0.00068685	0.000845353
24.64	0.000141177	0.000400252	0.000554528	24.64	0.000148467	0.000576277	0.000723696	24.64	0.000250933	0.00068685	0.000845353
24.66	0.000141278	0.000400643	0.000554528	24.66	0.000148578	0.000576277	0.000723696	24.66	0.000251137	0.00068685	0.000845353
24.68	0.000141379	0.000401036	0.000554528	24.68	0.000148691	0.000580744	0.000728163	24.68	0.000251341	0.00068685	0.000845353
24.7	0.00014148	0.000401429	0.000554528	24.7	0.000148802	0.000580744	0.000728163	24.7	0.000251546	0.00069272	0.000851224
24.72	0.00014158	0.000401824	0.000558697	24.72	0.000148915	0.000580744	0.000728163	24.72	0.00025175	0.00069272	0.000851224
24.74	0.000141682	0.000402219	0.000558697	24.74	0.000149027	0.000580744	0.000732631	24.74	0.000251956	0.00069272	0.000851224
24.76	0.000141784	0.000402615	0.000558697	24.76	0.000149139	0.000580744	0.000732631	24.76	0.000252161	0.00069272	0.000857094
24.78	0.000141885	0.000403012	0.000558697	24.78	0.000149252	0.000580744	0.000732631	24.78	0.000252367	0.00069272	0.000857094
24.8	0.000141987	0.00040341	0.000562866	24.8	0.000149365	0.000580744	0.000737098	24.8	0.000252573	0.000698591	0.000857094
24.82	0.000142089	0.000403809	0.000562866	24.82	0.000149479	0.000585211	0.000737098	24.82	0.000252779	0.000698591	0.000857094
24.84	0.000142191	0.000404209	0.000562866	24.84	0.000149592	0.000585211	0.000741565	24.84	0.000252986	0.000698591	0.000862965
24.86	0.000142293	0.00040461	0.000562866	24.86	0.000149705	0.000585211	0.000741565	24.86	0.000253193	0.000698591	0.000862965
24.88	0.000142396	0.000405012	0.000567036	24.88	0.000149819	0.000585211	0.000741565	24.88	0.0002534	0.000698591	0.000862965
24.9	0.000142498	0.000405415	0.000567036	24.9	0.000149932	0.000585211	0.000746032	24.9	0.000253608	0.000698591	0.000862965
24.92	0.000142601	0.000405819	0.000567036	24.92	0.000150047	0.000585211	0.000746032	24.92	0.000253816	0.000704461	0.000868835
24.94	0.000142704	0.000406223	0.000567036	24.94	0.000150161	0.000585211	0.000746032	24.94	0.000254024	0.000704461	0.000868835
24.96	0.000142807	0.000406629	0.000571205	24.96	0.000150275	0.000589678	0.0007505	24.96	0.000254232	0.000704461	0.000868835
24.98	0.00014291	0.000407036	0.000571205	24.98	0.00015039	0.000589678	0.0007505	24.98	0.000254441	0.000704461	0.000874706
25	0.000143013	0.000407443	0.000571205	25	0.000150505	0.000589678	0.0007505	25	0.00025465	0.000704461	0.000874706
25.02	0.000143117	0.000407852	0.000571205	25.02	0.000150619	0.000589678	0.000754967	25.02	0.00025486	0.000710332	0.000874706
25.04	0.000143221	0.000408262	0.000575374	25.04	0.000150734	0.000589678	0.000754967	25.04	0.00025507	0.000710332	0.000874706
25.06	0.000143325	0.000408673	0.000575374	25.06	0.00015085	0.000589678	0.000754967	25.06	0.00025528	0.000710332	0.000880577
25.08	0.000143429	0.000409084	0.000575374	25.08	0.000150965	0.000589678	0.000759434	25.08	0.00025549	0.000710332	0.000880577
25.1	0.000143533	0.000409497	0.000575374	25.1	0.000151081	0.000594146	0.000759434	25.1	0.000255701	0.000710332	0.000880577
25.12	0.000143637	0.000409911	0.000579544	25.12	0.000151197	0.000594146	0.000763901	25.12	0.000255913	0.000716202	0.000886447
25.14	0.000143742	0.000410325	0.000579544	25.14	0.000151313	0.000594146	0.000763901	25.14	0.000256124	0.000716202	0.000886447
25.16	0.000143847	0.000410741	0.000579544	25.16	0.000151429	0.000594146	0.000763901	25.16	0.000256336	0.000716202	0.000886447
25.18	0.000143952	0.000411158	0.000579544	25.18	0.000151546	0.000594146	0.000768369	25.18	0.000256548	0.000716202	0.000886447
25.2	0.000144057	0.000411575	0.000583713	25.2	0.000151662	0.000594146	0.000768369	25.2	0.00025676	0.000716202	0.000892318
25.22	0.000144162	0.000411994	0.000583713	25.22	0.000151779	0.000598613	0.000768369	25.22	0.000256973	0.000722073	0.000892318
25.24	0.000144268	0.000412414	0.000583713	25.24	0.000151896	0.000598613	0.000772836	25.24	0.000257186	0.000722073	0.000892318
25.26	0.000144373	0.000412834	0.000583713	25.26	0.000152013	0.000598613	0.000772836	25.26	0.0002574	0.000722073	0.000892318
25.28	0.000144479	0.000413256	0.000587883	25.28	0.00015213	0.000598613	0.000772836	25.28	0.000257613	0.000722073	0.000898188
25.3	0.000144585	0.000413679	0.000587883	25.3	0.000152248	0.000598613	0.000777303	25.3	0.000257828	0.000722073	0.000898188
25.32	0.000144691	0.000414103	0.000587883	25.32	0.000152365	0.000598613	0.000777303	25.32	0.000258042	0.000722073	0.000898188
25.34	0.000144797	0.000414528	0.000587883	25.34	0.000152483	0.000598613	0.000781771	25.34	0.000258257	0.000727943	0.000904059
25.36	0.000144904	0.000414954	0.000592052	25.36	0.000152601	0.00060308	0.000781771	25.36	0.000258472	0.000727943	0.000904059
25.38	0.00014501	0.000415381	0.000592052	25.38	0.00015272	0.00060308	0.000781771	25.38	0.000258688	0.000727943	0.000904059
25.4	0.000145117	0.000415809	0.000592052	25.4	0.000152838	0.00060308	0.000786238	25.4	0.000258903	0.000727943	0.000904059
25.42	0.000145224	0.000416238	0.000596221	25.42	0.000152957	0.00060308	0.000786238	25.42	0.000259119	0.000727943	0.000909929
25.44	0.000145331	0.000416668	0.000596221	25.44	0.000153076	0.00060308	0.000786238	25.44	0.000259336	0.000733814	0.000909929
25.46	0.000145439	0.000416938	0.000596221	25.46	0.000153194	0.00060308	0.000790705	25.46	0.000259552	0.000733814	0.000909929
25.48	0.000145546	0.000416938	0.000596221	25.48	0.000153314	0.00060308	0.000790705	25.48	0.000259769	0.000733814	0.0009158
25.5	0.000145654	0.000416938	0.000600391	25.5	0.000153433	0.000607547	0.000795172	25.5	0.000259987	0.000733814	0.0009158
25.52	0.000145762	0.000416938	0.000600391	25.52	0.000153553	0.000607547	0.000795172	25.52	0.000260204	0.000733814	0.0009158
25.54	0.00014587	0.000416938	0.000600391	25.54	0.000153672	0.000607547	0.000795172	25.54	0.000260423	0.000739684	0.00092167
25.56	0.000145978	0.000421107	0.000600391	25.56	0.000153793	0.000607547	0.00079964	25.56	0.000260641	0.000739684	0.00092167
25.58	0.000146086	0.000421107	0.00060456	25.58	0.000153913	0.000607547	0.00079964	25.58	0.00026086	0.000739684	0.00092167
25.6	0.000146195	0.000421107	0.00060456	25.6	0.000154033	0.000607547	0.00079964	25.6	0.000261079	0.000739684	0.00092167
25.62	0.000146304	0.000421107	0.00060456	25.62	0.000154154	0.000607547	0.000804107	25.62	0.000261299	0.000739684	0.000927541
25.64	0.000146413	0.000421107	0.000608729	25.64	0.000154275	0.000612015	0.000804107	25.64	0.000261518	0.000745555	0.000927541
25.66	0.000146522	0.000421107	0.000608729	25.66	0.000154395	0.000612015	0.000808574	25.66	0.000261738	0.000745555	0.000927541
25.68	0.000146631	0.000421107	0.000608729	25.68	0.000154517	0.000612015	0.000808574	25.68	0.000261959	0.000745555	0.000933411
25.7	0.00014674	0.000421107	0.000608729	25.7	0.000154638	0.000612015	0.000808574	25.7	0.00026218	0.000745555	0.000933411
25.72	0.00014685	0.000421107	0.000612899	25.72	0.000154759	0.000612015	0.000813041	25.72	0.000262401	0.000745555	0.000933411
25.74	0.00014696	0.000425277	0.000612899	25.74	0.000154881	0.000612015	0.000813041	25.74	0.000262623	0.000751425	0.000933411
25.76	0.00014707	0.000425277	0.000612899	25.76	0.000155003	0.000612015	0.000813041	25.76	0.000262844	0.000751425	0.000939282
25.78	0.00014718	0.000425277	0.000612899	25.78	0.000155125	0.000616482	0.000817509	25.78	0.000263067	0.000751425	0.000939282
25.8	0.000147291	0.000425277	0.000617068	25.8	0.000155248	0.000616482	0.000817509	25.8	0.000263289	0.000751425	0.000939282
25.82	0.000147401	0.000425277	0.000617068	25.82	0.00015537	0.000616482	0.000821976	25.82	0.000263513	0.000751425	0.000945152
25.84	0.000147512	0.000425277	0.000617068	25.84	0.000155493	0.000616482	0.000821976	25.84	0.000263736	0.000757296	0.000945152
25.86	0.000147623	0.000425277	0.000621238	25.86	0.000155616	0.000616482	0.000821976	25.86	0.000263959	0.000757296	0.000945152
25.88	0.000147734	0.000425277	0.000621238	25.88	0.000155739	0.000616482	0.000826443	25.88	0.000264184	0.000757296	0.000951023
25.9	0.000147845	0.000425277	0.000621238	25.9	0.000155862	0.000616482	0.000826443	25.9	0.000264408	0.000757296	0.000951023
25.92	0.000147957	0.000425277	0.000621238	25.92	0.000155986	0.000620949	0.00083091	25.92	0.000264633	0.000757296	0.000951023
25.94	0.000148069	0.000429446	0.000625407	25.94	0.000156109	0.000620949	0.00083091	25.94	0.000264857	0.000763166	0.000951023
25.96	0.000148181	0.000429446	0.000625407	25.96	0.000156233	0.000620949	0.00083091	25.96	0.000265083	0.000763166	0.000956893
25.98	0.000148293	0.000429446	0.000625407	25.98	0.000156357	0.000620949	0.000835378	25.98	0.000265309	0.000763166	0.000956893
26	0.000148405	0.000429446	0.000629576	26	0.000156481	0.000620949	0.000835378	26	0.000265535	0.000763166	0.000956893
26.02	0.000148517	0.000429446	0.000629576	26.02	0.000156606	0.000620949	0.000839845	26.02	0.000265762	0.000763166	0.000962764
26.04	0.00014863	0.000429446	0.000629576	26.04	0.000156731	0.000620949	0.000839845	26.04	0.000265989	0.000769037	0.000962764
26.06	0.000148743	0.000429446	0.000629576	26.06	0.000156856	0.000625416	0.000839845	26.06	0.000266216	0.000769037	0.000962764
26.08	0.000148856	0.000429446	0.000633746	26.08	0.000156981	0.000625416	0.000844312	26.08	0.000266443	0.000769037	0.000968634
26.1	0.000148969	0.000429446	0.000633746	26.1	0.000157106	0.000625416	0.000844312	26.1	0.000266671	0.000769037	0.000968634
26.12	0.000149082	0.000433616	0.000633746	26.12	0.000157231	0.000625416	0.000848779	26.12	0.0002669	0.000769037	0.000968634
26.14	0.000149196	0.000433616	0.000637915	26.14	0.000157357	0.000625416	0.000848779	26.14	0.000267128	0.000774907	0.000974505
26.16	0.00014931	0.000433616	0.000637915	26.16	0.000157483	0.000625416	0.000848779	26.16	0.000267357	0.000774907	0.000974505
26.18	0.000149423	0.000433616	0.000637915	26.18	0.000157609	0.000625416	0.000853247	26.18	0.000267587	0.000774907	0.000974505
26.2	0.000149538	0.000433616	0.000637915	26.2	0.000157735	0.000629884	0.000853247	26.2	0.000267817	0.000774907	0.000974505
26.22	0.000149652	0.000433616	0.000642085	26.22	0.000157862	0.000629884	0.000857714	26.22	0.000268047	0.000774907	0.000980375
26.24	0.000149767	0.000433616	0.000642085	26.24	0.000157989	0.000629884	0.000857714	26.24	0.000268277	0.000780778	0.000980375
26.26	0.000149881	0.000433616	0.000642085	26.26	0.000158116	0.000629884	0.000857714	26.26	0.000268508	0.000780778	0.000980375
26.28	0.000149996	0.000437785	0.000646254	26.28	0.000158243	0.000629884	0.000862181	26.28	0.00026874	0.000780778	0.000986246
26.3	0.000150111	0.000437785	0.000646254	26.3	0.00015837	0.000629884	0.000862181	26.3	0.000268971	0.000780778	0.000986246
26.32	0.000150227	0.000437785	0.000646254	26.32	0.000158498	0.000629884	0.000866648	26.32	0.000269203	0.000786648	0.000986246
26.34	0.000150342	0.000437785	0.000650423	26.34	0.000158626	0.000629884	0.000866648	26.34	0.000269435	0.000786648	0.000992116
26.36	0.000150457	0.000437785	0.000650423	26.36	0.000158753	0.000634351	0.000866648	26.36	0.000269668	0.000786648	0.000992116
26.38	0.000150573	0.000437785	0.000650423	26.38	0.000158882	0.000634351	0.000871116	26.38	0.000269901	0.000786648	0.000992116
26.4	0.00015069	0.000437785	0.000650423	26.4	0.00015901	0.000634351	0.000871116	26.4	0.000270135	0.000786648	0.000997987
26.42	0.000150806	0.000437785	0.000654593	26.42	0.000159139	0.000634351	0.000875583	26.42	0.000270369	0.000792519	0.000997987
26.44	0.000150922	0.000437785	0.000654593	26.44	0.000159267	0.000634351	0.000875583	26.44	0.000270603	0.000792519	0.000997987
26.46	0.000151039	0.000441954	0.000654593	26.46	0.000159396	0.000634351	0.000875583	26.46	0.000270838	0.000792519	0.000997987
26.48	0.000151156	0.000441954	0.000658762	26.48	0.000159525	0.000634351	0.00088005	26.48	0.000271073	0.000792519	0.00100386
26.5	0.000151273	0.000441954	0.000658762	26.5	0.000159655	0.000638818	0.00088005	26.5	0.000271308	0.000792519	0.00100386
26.52	0.00015139	0.000441954	0.000658762	26.52	0.000159785	0.000638818	0.000884517	26.52	0.000271544	0.000798389	0.00100386
26.54	0.000151507	0.000441954	0.000662931	26.54	0.000159914	0.000638818	0.000884517	26.54	0.00027178	0.000798389	0.00100973
26.56	0.000151625	0.000441954	0.000662931	26.56	0.000160045	0.000638818	0.000884517	26.56	0.000272017	0.000798389	0.00100973
26.58	0.000151743	0.000441954	0.000662931	26.58	0.000160175	0.000638818	0.000888985	26.58	0.000272254	0.000798389	0.00100973
26.6	0.000151861	0.000441954	0.000662931	26.6	0.000160305	0.000638818	0.000888985	26.6	0.000272491	0.000798389	0.0010156
26.62	0.000151979	0.000446124	0.000667101	26.62	0.000160435	0.000638818	0.000893452	26.62	0.000272729	0.00080426	0.0010156
26.64	0.000152098	0.000446124	0.000667101	26.64	0.000160566	0.000643285	0.000893452	26.64	0.000272966	0.00080426	0.0010156
26.66	0.000152217	0.000446124	0.000667101	26.66	0.000160698	0.000643285	0.000897919	26.66	0.000273205	0.00080426	0.00102147
26.68	0.000152335	0.000446124	0.00067127	26.68	0.000160829	0.000643285	0.000897919	26.68	0.000273444	0.00080426	0.00102147
26.7	0.000152454	0.000446124	0.00067127	26.7	0.00016096	0.000643285	0.000897919	26.7	0.000273683	0.00080426	0.00102147
26.72	0.000152573	0.000446124	0.00067127	26.72	0.000161092	0.000643285	0.000902387	26.72	0.000273923	0.00081013	0.00102734
26.74	0.000152693	0.000446124	0.00067544	26.74	0.000161224	0.000643285	0.000902387	26.74	0.000274163	0.00081013	0.00102734
26.76	0.000152813	0.000446124	0.00067544	26.76	0.000161356	0.000643285	0.000906854	26.76	0.000274403	0.00081013	0.00102734
26.78	0.000152932	0.000446124	0.00067544	26.78	0.000161488	0.000647753	0.000906854	26.78	0.000274644	0.00081013	0.00103321
26.8	0.000153053	0.000450293	0.000679609	26.8	0.000161621	0.000647753	0.000906854	26.8	0.000274885	0.000816001	0.00103321
26.82	0.000153173	0.000450293	0.000679609	26.82	0.000161754	0.000647753	0.000911321	26.82	0.000275127	0.000816001	0.00103321
26.84	0.000153293	0.000450293	0.000679609	26.84	0.000161886	0.000647753	0.000911321	26.84	0.000275369	0.000816001	0.00103908
26.86	0.000153414	0.000450293	0.000683778	26.86	0.00016202	0.000647753	0.000915788	26.86	0.000275611	0.000816001	0.00103908
26.88	0.000153535	0.000450293	0.000683778	26.88	0.000162153	0.000647753	0.000915788	26.88	0.000275854	0.000816001	0.00103908
26.9	0.000153656	0.000450293	0.000683778	26.9	0.000162287	0.000647753	0.000920256	26.9	0.000276097	0.000821871	0.00104495
26.92	0.000153777	0.000450293	0.000683778	26.92	0.000162421	0.000647753	0.000920256	26.92	0.000276341	0.000821871	0.00104495
26.94	0.000153898	0.000450293	0.000687948	26.94	0.000162555	0.00065222	0.000920256	26.94	0.000276585	0.000821871	0.00104495
26.96	0.00015402	0.000454462	0.000687948	26.96	0.000162689	0.00065222	0.000924723	26.96	0.000276829	0.000821871	0.00105082
26.98	0.000154142	0.000454462	0.000687948	26.98	0.000162823	0.00065222	0.000924723	26.98	0.000277074	0.000821871	0.00105082
27	0.000154264	0.000454462	0.000692117	27	0.000162958	0.00065222	0.00092919	27	0.000277319	0.000827742	0.00105082
27.02	0.000154387	0.000454462	0.000692117	27.02	0.000163093	0.00065222	0.00092919	27.02	0.000277565	0.000827742	0.00105669
27.04	0.000154509	0.000454462	0.000692117	27.04	0.000163228	0.00065222	0.00092919	27.04	0.000277811	0.000827742	0.00105669
27.06	0.000154632	0.000454462	0.000696286	27.06	0.000163363	0.00065222	0.000933657	27.06	0.000278057	0.000827742	0.00105669
27.08	0.000154755	0.000454462	0.000696286	27.08	0.000163499	0.000656687	0.000933657	27.08	0.000278304	0.000833612	0.00106256
27.1	0.000154878	0.000454462	0.000696286	27.1	0.000163634	0.000656687	0.000938125	27.1	0.000278552	0.000833612	0.00106256
27.12	0.000155001	0.000458632	0.000700456	27.12	0.000163771	0.000656687	0.000938125	27.12	0.000278799	0.000833612	0.00106256
27.14	0.000155125	0.000458632	0.000700456	27.14	0.000163906	0.000656687	0.000942592	27.14	0.000279047	0.000833612	0.00106843
27.16	0.000155249	0.000458632	0.000700456	27.16	0.000164043	0.000656687	0.000942592	27.16	0.000279295	0.000833612	0.00106843
27.18	0.000155373	0.000458632	0.000704625	27.18	0.000164179	0.000656687	0.000942592	27.18	0.000279544	0.000839483	0.00106843
27.2	0.000155497	0.000458632	0.000704625	27.2	0.000164317	0.000656687	0.000947059	27.2	0.000279794	0.000839483	0.0010743
27.22	0.000155621	0.000458632	0.000704625	27.22	0.000164454	0.000661154	0.000947059	27.22	0.000280043	0.000839483	0.0010743
27.24	0.000155746	0.000458632	0.000708795	27.24	0.000164591	0.000661154	0.000951526	27.24	0.000280293	0.000839483	0.0010743
27.26	0.000155871	0.000458632	0.000708795	27.26	0.000164728	0.000661154	0.000951526	27.26	0.000280544	0.000845353	0.00108017
27.28	0.000155996	0.000462801	0.000708795	27.28	0.000164866	0.000661154	0.000955994	27.28	0.000280795	0.000845353	0.00108017
27.3	0.000156121	0.000462801	0.000712964	27.3	0.000165004	0.000661154	0.000955994	27.3	0.000281047	0.000845353	0.00108017
27.32	0.000156247	0.000462801	0.000712964	27.32	0.000165142	0.000661154	0.000955994	27.32	0.000281298	0.000845353	0.00108604
27.34	0.000156372	0.000462801	0.000712964	27.34	0.00016528	0.000661154	0.000960461	27.34	0.00028155	0.000845353	0.00108604
27.36	0.000156498	0.000462801	0.000717133	27.36	0.000165419	0.000661154	0.000960461	27.36	0.000281803	0.000851224	0.00108604
27.38	0.000156624	0.000462801	0.000717133	27.38	0.000165558	0.000665622	0.000964928	27.38	0.000282056	0.000851224	0.00109191
27.4	0.000156751	0.000462801	0.000717133	27.4	0.000165696	0.000665622	0.000964928	27.4	0.00028231	0.000851224	0.00109191
27.42	0.000156877	0.000466971	0.000721303	27.42	0.000165836	0.000665622	0.000969395	27.42	0.000282563	0.000851224	0.00109191
27.44	0.000157004	0.000466971	0.000721303	27.44	0.000165975	0.000665622	0.000969395	27.44	0.000282818	0.000857094	0.00109779
27.46	0.000157131	0.000466971	0.000721303	27.46	0.000166115	0.000665622	0.000969395	27.46	0.000283072	0.000857094	0.00109779
27.48	0.000157258	0.000466971	0.000725472	27.48	0.000166254	0.000665622	0.000973863	27.48	0.000283328	0.000857094	0.00109779
27.5	0.000157386	0.000466971	0.000725472	27.5	0.000166395	0.000665622	0.000973863	27.5	0.000283583	0.000857094	0.00110366
27.52	0.000157513	0.000466971	0.000725472	27.52	0.000166535	0.000670089	0.00097833	27.52	0.00028384	0.000857094	0.00110366
27.54	0.000157641	0.000466971	0.000729642	27.54	0.000166676	0.000670089	0.00097833	27.54	0.000284096	0.000862965	0.00110366
27.56	0.000157769	0.000466971	0.000729642	27.56	0.000166816	0.000670089	0.000982797	27.56	0.000284353	0.000862965	0.00110953
27.58	0.000157898	0.00047114	0.000729642	27.58	0.000166957	0.000670089	0.000982797	27.58	0.00028461	0.000862965	0.00110953
27.6	0.000158026	0.00047114	0.000733811	27.6	0.000167098	0.000670089	0.000982797	27.6	0.000284868	0.000862965	0.00110953
27.62	0.000158155	0.00047114	0.000733811	27.62	0.00016724	0.000670089	0.000987264	27.62	0.000285126	0.000868835	0.0011154
27.64	0.000158284	0.00047114	0.000733811	27.64	0.000167382	0.000670089	0.000987264	27.64	0.000285385	0.000868835	0.0011154
27.66	0.000158413	0.00047114	0.00073798	27.66	0.000167523	0.000674556	0.000991732	27.66	0.000285644	0.000868835	0.0011154
27.68	0.000158542	0.00047114	0.00073798	27.68	0.000167665	0.000674556	0.000991732	27.68	0.000285903	0.000868835	0.00112127
27.7	0.000158672	0.00047114	0.00073798	27.7	0.000167808	0.000674556	0.000996199	27.7	0.000286163	0.000868835	0.00112127
27.72	0.000158802	0.000475309	0.00074215	27.72	0.00016795	0.000674556	0.000996199	27.72	0.000286424	0.000874706	0.00112127
27.74	0.000158932	0.000475309	0.00074215	27.74	0.000168093	0.000674556	0.000996199	27.74	0.000286685	0.000874706	0.00112714
27.76	0.000159062	0.000475309	0.00074215	27.76	0.000168236	0.000674556	0.00100067	27.76	0.000286946	0.000874706	0.00112714
27.78	0.000159193	0.000475309	0.000746319	27.78	0.000168379	0.000674556	0.00100067	27.78	0.000287208	0.000874706	0.00112714
27.8	0.000159323	0.000475309	0.000746319	27.8	0.000168522	0.000674556	0.00100513	27.8	0.00028747	0.000880577	0.00113301
27.82	0.000159455	0.000475309	0.000750488	27.82	0.000168666	0.000679024	0.00100513	27.82	0.000287732	0.000880577	0.00113301
27.84	0.000159586	0.000475309	0.000750488	27.84	0.00016881	0.000679024	0.0010096	27.84	0.000287995	0.000880577	0.00113301
27.86	0.000159717	0.000479479	0.000750488	27.86	0.000168954	0.000679024	0.0010096	27.86	0.000288259	0.000880577	0.00113888
27.88	0.000159849	0.000479479	0.000754658	27.88	0.000169098	0.000679024	0.00101407	27.88	0.000288523	0.000880577	0.00113888
27.9	0.00015998	0.000479479	0.000754658	27.9	0.000169242	0.000679024	0.00101407	27.9	0.000288787	0.000886447	0.00114475
27.92	0.000160113	0.000479479	0.000754658	27.92	0.000169387	0.000679024	0.00101407	27.92	0.000289052	0.000886447	0.00114475
27.94	0.000160245	0.000479479	0.000758827	27.94	0.000169532	0.000679024	0.00101854	27.94	0.000289318	0.000886447	0.00114475
27.96	0.000160377	0.000479479	0.000758827	27.96	0.000169677	0.000683491	0.00101854	27.96	0.000289583	0.000886447	0.00115062
27.98	0.00016051	0.000479479	0.000758827	27.98	0.000169822	0.000683491	0.001023	27.98	0.000289849	0.000892318	0.00115062
28	0.000160643	0.000483648	0.000762997	28	0.000169968	0.000683491	0.001023	28	0.000290116	0.000892318	0.00115062
28.02	0.000160776	0.000483648	0.000762997	28.02	0.000170114	0.000683491	0.00102747	28.02	0.000290384	0.000892318	0.00115649
28.04	0.00016091	0.000483648	0.000762997	28.04	0.00017026	0.000683491	0.00102747	28.04	0.000290651	0.000892318	0.00115649
28.06	0.000161044	0.000483648	0.000767166	28.06	0.000170406	0.000683491	0.00102747	28.06	0.000290919	0.000898188	0.00115649
28.08	0.000161177	0.000483648	0.000767166	28.08	0.000170552	0.000683491	0.00103194	28.08	0.000291188	0.000898188	0.00116236
28.1	0.000161311	0.000483648	0.000767166	28.1	0.000170699	0.000683491	0.00103194	28.1	0.000291457	0.000898188	0.00116236
28.12	0.000161446	0.000483648	0.000771335	28.12	0.000170846	0.000687958	0.0010364	28.12	0.000291726	0.000898188	0.00116236
28.14	0.00016158	0.000487817	0.000771335	28.14	0.000170993	0.000687958	0.0010364	28.14	0.000291996	0.000898188	0.00116823
28.16	0.000161715	0.000487817	0.000775505	28.16	0.00017114	0.000687958	0.00104087	28.16	0.000292266	0.000904059	0.00116823
28.18	0.00016185	0.000487817	0.000775505	28.18	0.000171288	0.000687958	0.00104087	28.18	0.000292537	0.000904059	0.0011741
28.2	0.000161985	0.000487817	0.000775505	28.2	0.000171436	0.000687958	0.00104087	28.2	0.000292809	0.000904059	0.0011741
28.22	0.000162121	0.000487817	0.000779674	28.22	0.000171583	0.000687958	0.00104534	28.22	0.000293081	0.000904059	0.0011741
28.24	0.000162256	0.000487817	0.000779674	28.24	0.000171732	0.000687958	0.00104534	28.24	0.000293352	0.000909929	0.00117997
28.26	0.000162393	0.000487817	0.000779674	28.26	0.00017188	0.000692425	0.00104981	28.26	0.000293625	0.000909929	0.00117997
28.28	0.000162529	0.000491987	0.000783843	28.28	0.000172029	0.000692425	0.00104981	28.28	0.000293898	0.000909929	0.00117997
28.3	0.000162665	0.000491987	0.000783843	28.3	0.000172178	0.000692425	0.00105427	28.3	0.000294172	0.000909929	0.00118584
28.32	0.000162802	0.000491987	0.000783843	28.32	0.000172327	0.000692425	0.00105427	28.32	0.000294446	0.0009158	0.00118584
28.34	0.000162939	0.000491987	0.000788013	28.34	0.000172476	0.000692425	0.00105427	28.34	0.000294721	0.0009158	0.00118584
28.36	0.000163076	0.000491987	0.000788013	28.36	0.000172626	0.000692425	0.00105874	28.36	0.000294996	0.0009158	0.00119171
28.38	0.000163213	0.000491987	0.000792182	28.38	0.000172775	0.000692425	0.00105874	28.38	0.000295271	0.0009158	0.00119171
28.4	0.000163351	0.000491987	0.000792182	28.4	0.000172925	0.000696893	0.00106321	28.4	0.000295547	0.0009158	0.00119758
28.42	0.000163488	0.000496156	0.000792182	28.42	0.000173076	0.000696893	0.00106321	28.42	0.000295824	0.00092167	0.00119758
28.44	0.000163626	0.000496156	0.000796352	28.44	0.000173226	0.000696893	0.00106768	28.44	0.000296101	0.00092167	0.00119758
28.46	0.000163765	0.000496156	0.000796352	28.46	0.000173376	0.000696893	0.00106768	28.46	0.000296379	0.00092167	0.00120345
28.48	0.000163903	0.000496156	0.000796352	28.48	0.000173527	0.000696893	0.00107214	28.48	0.000296656	0.00092167	0.00120345
28.5	0.000164042	0.000496156	0.000800521	28.5	0.000173678	0.000696893	0.00107214	28.5	0.000296935	0.000927541	0.00120345
28.52	0.000164181	0.000496156	0.000800521	28.52	0.00017383	0.000696893	0.00107214	28.52	0.000297214	0.000927541	0.00120933
28.54	0.00016432	0.000500326	0.000800521	28.54	0.000173981	0.000696893	0.00107661	28.54	0.000297493	0.000927541	0.00120933
28.56	0.00016446	0.000500326	0.00080469	28.56	0.000174132	0.00070136	0.00107661	28.56	0.000297773	0.000927541	0.00120933
28.58	0.000164599	0.000500326	0.00080469	28.58	0.000174284	0.00070136	0.00108108	28.58	0.000298053	0.000933411	0.0012152
28.6	0.000164739	0.000500326	0.00080886	28.6	0.000174437	0.00070136	0.00108108	28.6	0.000298335	0.000933411	0.0012152
28.62	0.000164879	0.000500326	0.00080886	28.62	0.000174589	0.00070136	0.00108554	28.62	0.000298616	0.000933411	0.00122107
28.64	0.00016502	0.000500326	0.00080886	28.64	0.000174741	0.00070136	0.00108554	28.64	0.000298898	0.000933411	0.00122107
28.66	0.00016516	0.000500326	0.000813029	28.66	0.000174894	0.00070136	0.00108554	28.66	0.00029918	0.000939282	0.00122107
28.68	0.000165301	0.000504495	0.000813029	28.68	0.000175047	0.00070136	0.00109001	28.68	0.000299463	0.000939282	0.00122694
28.7	0.000165442	0.000504495	0.000813029	28.7	0.000175201	0.000705827	0.00109001	28.7	0.000299746	0.000939282	0.00122694
28.72	0.000165584	0.000504495	0.000817198	28.72	0.000175354	0.000705827	0.00109448	28.72	0.000300031	0.000939282	0.00122694
28.74	0.000165725	0.000504495	0.000817198	28.74	0.000175507	0.000705827	0.00109448	28.74	0.000300315	0.000945152	0.00123281
28.76	0.000165867	0.000504495	0.000821368	28.76	0.000175662	0.000705827	0.00109895	28.76	0.000300599	0.000945152	0.00123281
28.78	0.000166009	0.000504495	0.000821368	28.78	0.000175815	0.000705827	0.00109895	28.78	0.000300885	0.000945152	0.00123868
28.8	0.000166151	0.000508664	0.000821368	28.8	0.00017597	0.000705827	0.00109895	28.8	0.000301171	0.000945152	0.00123868
28.82	0.000166294	0.000508664	0.000825537	28.82	0.000176124	0.000705827	0.00110341	28.82	0.000301457	0.000945152	0.00123868
28.84	0.000166436	0.000508664	0.000825537	28.84	0.000176279	0.000710294	0.00110341	28.84	0.000301744	0.000951023	0.00124455
28.86	0.000166579	0.000508664	0.000829707	28.86	0.000176434	0.000710294	0.00110788	28.86	0.000302032	0.000951023	0.00124455
28.88	0.000166723	0.000508664	0.000829707	28.88	0.000176589	0.000710294	0.00110788	28.88	0.00030232	0.000951023	0.00124455
28.9	0.000166866	0.000508664	0.000829707	28.9	0.000176744	0.000710294	0.00111235	28.9	0.000302608	0.000951023	0.00125042
28.92	0.00016701	0.000508664	0.000833876	28.92	0.0001769	0.000710294	0.00111235	28.92	0.000302897	0.000956893	0.00125042
28.94	0.000167154	0.000512834	0.000833876	28.94	0.000177056	0.000710294	0.00111235	28.94	0.000303187	0.000956893	0.00125629
28.96	0.000167298	0.000512834	0.000833876	28.96	0.000177212	0.000710294	0.00111681	28.96	0.000303477	0.000956893	0.00125629
28.98	0.000167442	0.000512834	0.000838045	28.98	0.000177368	0.000710294	0.00111681	28.98	0.000303767	0.000956893	0.00125629
29	0.000167587	0.000512834	0.000838045	29	0.000177524	0.000714762	0.00112128	29	0.000304058	0.000962764	0.00126216
29.02	0.000167732	0.000512834	0.000842215	29.02	0.000177681	0.000714762	0.00112128	29.02	0.00030435	0.000962764	0.00126216
29.04	0.000167877	0.000512834	0.000842215	29.04	0.000177838	0.000714762	0.00112128	29.04	0.000304641	0.000962764	0.00126216
29.06	0.000168022	0.000517003	0.000842215	29.06	0.000177995	0.000714762	0.00112575	29.06	0.000304934	0.000962764	0.00126803
29.08	0.000168168	0.000517003	0.000846384	29.08	0.000178152	0.000714762	0.00112575	29.08	0.000305227	0.000968634	0.00126803
29.1	0.000168314	0.000517003	0.000846384	29.1	0.000178309	0.000714762	0.00113022	29.1	0.000305521	0.000968634	0.0012739
29.12	0.00016846	0.000517003	0.000850554	29.12	0.000178467	0.000714762	0.00113022	29.12	0.000305815	0.000968634	0.0012739
29.14	0.000168606	0.000517003	0.000850554	29.14	0.000178625	0.000719229	0.00113468	29.14	0.00030611	0.000968634	0.0012739
29.16	0.000168752	0.000517003	0.000850554	29.16	0.000178783	0.000719229	0.00113468	29.16	0.000306405	0.000974505	0.00127977
29.18	0.000168899	0.000521172	0.000854723	29.18	0.000178941	0.000719229	0.00113468	29.18	0.000306701	0.000974505	0.00127977
29.2	0.000169046	0.000521172	0.000854723	29.2	0.0001791	0.000719229	0.00113915	29.2	0.000306997	0.000974505	0.00128564
29.22	0.000169193	0.000521172	0.000858892	29.22	0.000179259	0.000719229	0.00113915	29.22	0.000307294	0.000974505	0.00128564
29.24	0.000169341	0.000521172	0.000858892	29.24	0.000179418	0.000719229	0.00114362	29.24	0.000307591	0.000980375	0.00128564
29.26	0.000169489	0.000521172	0.000858892	29.26	0.000179577	0.000719229	0.00114362	29.26	0.000307889	0.000980375	0.00129151
29.28	0.000169637	0.000521172	0.000863062	29.28	0.000179736	0.000723696	0.00114362	29.28	0.000308187	0.000980375	0.00129151
29.3	0.000169785	0.000525342	0.000863062	29.3	0.000179896	0.000723696	0.00114809	29.3	0.000308486	0.000980375	0.00129151
29.32	0.000169934	0.000525342	0.000863062	29.32	0.000180055	0.000723696	0.00114809	29.32	0.000308785	0.000986246	0.00129738
29.34	0.000170082	0.000525342	0.000867231	29.34	0.000180215	0.000723696	0.00115255	29.34	0.000309085	0.000986246	0.00129738
29.36	0.000170231	0.000525342	0.000867231	29.36	0.000180375	0.000723696	0.00115255	29.36	0.000309386	0.000986246	0.00130325
29.38	0.00017038	0.000525342	0.0008714	29.38	0.000180536	0.000723696	0.00115702	29.38	0.000309687	0.000986246	0.00130325
29.4	0.00017053	0.000525342	0.0008714	29.4	0.000180696	0.000723696	0.00115702	29.4	0.000309989	0.000992116	0.00130325
29.42	0.000170679	0.000529511	0.0008714	29.42	0.000180857	0.000723696	0.00115702	29.42	0.000310291	0.000992116	0.00130912
29.44	0.00017083	0.000529511	0.00087557	29.44	0.000181018	0.000728163	0.00116149	29.44	0.000310593	0.000992116	0.00130912
29.46	0.00017098	0.000529511	0.00087557	29.46	0.000181179	0.000728163	0.00116149	29.46	0.000310897	0.000992116	0.00131499
29.48	0.00017113	0.000529511	0.000879739	29.48	0.00018134	0.000728163	0.00116595	29.48	0.0003112	0.000997987	0.00131499
29.5	0.000171281	0.000529511	0.000879739	29.5	0.000181502	0.000728163	0.00116595	29.5	0.000311505	0.000997987	0.00131499
29.52	0.000171431	0.000529511	0.000879739	29.52	0.000181664	0.000728163	0.00116595	29.52	0.00031181	0.000997987	0.00132086
29.54	0.000171582	0.000533681	0.000883909	29.54	0.000181826	0.000728163	0.00117042	29.54	0.000312116	0.000997987	0.00132086
29.56	0.000171734	0.000533681	0.000883909	29.56	0.000181988	0.000728163	0.00117042	29.56	0.000312421	0.00100386	0.00132086
29.58	0.000171885	0.000533681	0.000888078	29.58	0.00018215	0.000732631	0.00117489	29.58	0.000312728	0.00100386	0.00132674
29.6	0.000172037	0.000533681	0.000888078	29.6	0.000182313	0.000732631	0.00117489	29.6	0.000313036	0.00100386	0.00132674
29.62	0.000172189	0.000533681	0.000888078	29.62	0.000182476	0.000732631	0.00117489	29.62	0.000313343	0.00100386	0.00133261
29.64	0.000172341	0.000533681	0.000892247	29.64	0.000182639	0.000732631	0.00117936	29.64	0.000313651	0.00100973	0.00133261
29.66	0.000172494	0.00053785	0.000892247	29.66	0.000182802	0.000732631	0.00117936	29.66	0.00031396	0.00100973	0.00133261
29.68	0.000172647	0.00053785	0.000896417	29.68	0.000182965	0.000732631	0.00118382	29.68	0.00031427	0.00100973	0.00133848
29.7	0.0001728	0.00053785	0.000896417	29.7	0.000183128	0.000732631	0.00118382	29.7	0.000314579	0.00100973	0.00133848
29.72	0.000172953	0.00053785	0.000896417	29.72	0.000183292	0.000737098	0.00118382	29.72	0.00031489	0.0010156	0.00134435
29.74	0.000173106	0.00053785	0.000900586	29.74	0.000183456	0.000737098	0.00118829	29.74	0.000315201	0.0010156	0.00134435
29.76	0.00017326	0.000542019	0.000900586	29.76	0.00018362	0.000737098	0.00118829	29.76	0.000315513	0.0010156	0.00134435
29.78	0.000173415	0.000542019	0.000904755	29.78	0.000183784	0.000737098	0.00119276	29.78	0.000315825	0.0010156	0.00135022
29.8	0.000173568	0.000542019	0.000904755	29.8	0.000183949	0.000737098	0.00119276	29.8	0.000316138	0.00102147	0.00135022
29.82	0.000173723	0.000542019	0.000908925	29.82	0.000184113	0.000737098	0.00119276	29.82	0.000316452	0.00102147	0.00135609
29.84	0.000173878	0.000542019	0.000908925	29.84	0.000184278	0.000737098	0.00119723	29.84	0.000316765	0.00102147	0.00135609
29.86	0.000174032	0.000542019	0.000908925	29.86	0.000184443	0.000741565	0.00119723	29.86	0.00031708	0.00102147	0.00135609
29.88	0.000174188	0.000546189	0.000913094	29.88	0.000184609	0.000741565	0.00120169	29.88	0.000317395	0.00102734	0.00136196
29.9	0.000174343	0.000546189	0.000913094	29.9	0.000184774	0.000741565	0.00120169	29.9	0.000317711	0.00102734	0.00136196
29.92	0.000174499	0.000546189	0.000917264	29.92	0.00018494	0.000741565	0.00120169	29.92	0.000318027	0.00102734	0.00136783
29.94	0.000174654	0.000546189	0.000917264	29.94	0.000185105	0.000741565	0.00120616	29.94	0.000318344	0.00102734	0.00136783
29.96	0.000174811	0.000546189	0.000917264	29.96	0.000185271	0.000741565	0.00120616	29.96	0.000318661	0.00103321	0.00136783
29.98	0.000174967	0.000546189	0.000921433	29.98	0.000185437	0.000741565	0.00120616	29.98	0.000318979	0.00103321	0.0013737
30	0.000175124	0.000550358	0.000921433	30	0.000185603	0.000746032	0.00121063	30	0.000319298	0.00103321	0.0013737
30.02	0.000175281	0.000550358	0.000925602	30.02	0.00018577	0.000746032	0.00121063	30.02	0.000319618	0.00103321	0.00137957
30.04	0.000175438	0.000550358	0.000925602	30.04	0.000185937	0.000746032	0.00121509	30.04	0.000319937	0.00103908	0.00137957
30.06	0.000175595	0.000550358	0.000925602	30.06	0.000186104	0.000746032	0.00121509	30.06	0.000320257	0.00103908	0.00137957
30.08	0.000175752	0.000550358	0.000929772	30.08	0.000186271	0.000746032	0.00121509	30.08	0.000320579	0.00103908	0.00138544
30.1	0.00017591	0.000554528	0.000929772	30.1	0.000186438	0.000746032	0.00121956	30.1	0.0003209	0.00103908	0.00138544
30.12	0.000176068	0.000554528	0.000933941	30.12	0.000186605	0.000746032	0.00121956	30.12	0.000321223	0.00104495	0.00139131
30.14	0.000176226	0.000554528	0.000933941	30.14	0.000186773	0.0007505	0.00122403	30.14	0.000321545	0.00104495	0.00139131
30.16	0.000176385	0.000554528	0.00093811	30.16	0.000186941	0.0007505	0.00122403	30.16	0.000321868	0.00104495	0.00139131
30.18	0.000176544	0.000554528	0.00093811	30.18	0.000187109	0.0007505	0.00122403	30.18	0.000322192	0.00104495	0.00139718
30.2	0.000176702	0.000558697	0.00093811	30.2	0.000187276	0.0007505	0.0012285	30.2	0.000322517	0.00105082	0.00139718
30.22	0.000176862	0.000558697	0.00094228	30.22	0.000187445	0.0007505	0.0012285	30.22	0.000322842	0.00105082	0.00140305
30.24	0.000177021	0.000558697	0.00094228	30.24	0.000187613	0.0007505	0.0012285	30.24	0.000323168	0.00105082	0.00140305
30.26	0.000177181	0.000558697	0.000946449	30.26	0.000187782	0.0007505	0.00123296	30.26	0.000323495	0.00105082	0.00140305
30.28	0.000177341	0.000558697	0.000946449	30.28	0.000187951	0.000754967	0.00123296	30.28	0.000323822	0.00105669	0.00140892
30.3	0.000177501	0.000558697	0.000946449	30.3	0.000188119	0.000754967	0.00123296	30.3	0.00032415	0.00105669	0.00140892
30.32	0.000177661	0.000562866	0.000950619	30.32	0.000188289	0.000754967	0.00123743	30.32	0.000324478	0.00105669	0.00141479
30.34	0.000177822	0.000562866	0.000950619	30.34	0.000188458	0.000754967	0.00123743	30.34	0.000324807	0.00105669	0.00141479
30.36	0.000177982	0.000562866	0.000954788	30.36	0.000188627	0.000754967	0.0012419	30.36	0.000325136	0.00106256	0.00141479
30.38	0.000178143	0.000562866	0.000954788	30.38	0.000188797	0.000754967	0.0012419	30.38	0.000325466	0.00106256	0.00142066
30.4	0.000178305	0.000562866	0.000958957	30.4	0.000188967	0.000754967	0.0012419	30.4	0.000325797	0.00106256	0.00142066
30.42	0.000178467	0.000567036	0.000958957	30.42	0.000189137	0.000759434	0.00124637	30.42	0.000326129	0.00106843	0.00142653
30.44	0.000178628	0.000567036	0.000958957	30.44	0.000189307	0.000759434	0.00124637	30.44	0.00032646	0.00106843	0.00142653
30.46	0.00017879	0.000567036	0.000963127	30.46	0.000189477	0.000759434	0.00124637	30.46	0.000326793	0.00106843	0.00142653
30.48	0.000178952	0.000567036	0.000963127	30.48	0.000189647	0.000759434	0.00125083	30.48	0.000327127	0.00106843	0.0014324
30.5	0.000179115	0.000567036	0.000967296	30.5	0.000189818	0.000759434	0.00125083	30.5	0.00032746	0.0010743	0.0014324
30.52	0.000179278	0.000571205	0.000967296	30.52	0.000189989	0.000759434	0.00125083	30.52	0.000327795	0.0010743	0.00143827
30.54	0.00017944	0.000571205	0.000971466	30.54	0.00019016	0.000759434	0.0012553	30.54	0.00032813	0.0010743	0.00143827
30.56	0.000179603	0.000571205	0.000971466	30.56	0.000190331	0.000763901	0.0012553	30.56	0.000328466	0.0010743	0.00143827
30.58	0.000179767	0.000571205	0.000971466	30.58	0.000190502	0.000763901	0.0012553	30.58	0.000328802	0.00108017	0.00144415
30.6	0.00017993	0.000571205	0.000975635	30.6	0.000190673	0.000763901	0.00125977	30.6	0.000329139	0.00108017	0.00144415
30.62	0.000180094	0.000571205	0.000975635	30.62	0.000190844	0.000763901	0.00125977	30.62	0.000329477	0.00108017	0.00145002
30.64	0.000180258	0.000575374	0.000979804	30.64	0.000191016	0.000763901	0.00125977	30.64	0.000329815	0.00108017	0.00145002
30.66	0.000180422	0.000575374	0.000979804	30.66	0.000191188	0.000763901	0.00126423	30.66	0.000330154	0.00108604	0.00145002
30.68	0.000180587	0.000575374	0.000983974	30.68	0.00019136	0.000763901	0.00126423	30.68	0.000330494	0.00108604	0.00145589
30.7	0.000180751	0.000575374	0.000983974	30.7	0.000191532	0.000768369	0.00126423	30.7	0.000330834	0.00108604	0.00145589
30.72	0.000180916	0.000575374	0.000983974	30.72	0.000191704	0.000768369	0.0012687	30.72	0.000331175	0.00108604	0.00146176
30.74	0.000181082	0.000579544	0.000988143	30.74	0.000191876	0.000768369	0.0012687	30.74	0.000331517	0.00109191	0.00146176
30.76	0.000181247	0.000579544	0.000988143	30.76	0.000192049	0.000768369	0.0012687	30.76	0.000331859	0.00109191	0.00146763
30.78	0.000181412	0.000579544	0.000992312	30.78	0.000192222	0.000768369	0.00127317	30.78	0.000332202	0.00109191	0.00146763
30.8	0.000181578	0.000579544	0.000992312	30.8	0.000192395	0.000768369	0.00127317	30.8	0.000332545	0.00109779	0.00146763
30.82	0.000181744	0.000579544	0.000996482	30.82	0.000192567	0.000768369	0.00127317	30.82	0.000332889	0.00109779	0.0014735
30.84	0.00018191	0.000583713	0.000996482	30.84	0.00019274	0.000772836	0.00127764	30.84	0.000333234	0.00109779	0.0014735
30.86	0.000182077	0.000583713	0.000996482	30.86	0.000192914	0.000772836	0.00127764	30.86	0.000333579	0.00109779	0.00147937
30.88	0.000182244	0.000583713	0.00100065	30.88	0.000193087	0.000772836	0.00127764	30.88	0.000333926	0.00110366	0.00147937
30.9	0.00018241	0.000583713	0.00100065	30.9	0.00019326	0.000772836	0.0012821	30.9	0.000334273	0.00110366	0.00147937
30.92	0.000182578	0.000583713	0.00100482	30.92	0.000193434	0.000772836	0.0012821	30.92	0.00033462	0.00110366	0.00148524
30.94	0.000182745	0.000587883	0.00100482	30.94	0.000193608	0.000772836	0.0012821	30.94	0.000334968	0.00110366	0.00148524
30.96	0.000182912	0.000587883	0.00100899	30.96	0.000193782	0.000772836	0.00128657	30.96	0.000335317	0.00110953	0.00149111
30.98	0.00018308	0.000587883	0.00100899	30.98	0.000193956	0.000777303	0.00128657	30.98	0.000335666	0.00110953	0.00149111
31	0.000183248	0.000587883	0.00100899	31	0.00019413	0.000777303	0.00128657	31	0.000336017	0.00110953	0.00149111
31.02	0.000183416	0.000587883	0.00101316	31.02	0.000194304	0.000777303	0.00129104	31.02	0.000336368	0.0011154	0.00149698
31.04	0.000183584	0.000592052	0.00101316	31.04	0.000194479	0.000777303	0.00129104	31.04	0.000336719	0.0011154	0.00149698
31.06	0.000183753	0.000592052	0.00101733	31.06	0.000194653	0.000777303	0.00129104	31.06	0.000337071	0.0011154	0.00150285
31.08	0.000183922	0.000592052	0.00101733	31.08	0.000194828	0.000777303	0.00129551	31.08	0.000337424	0.0011154	0.00150285
31.1	0.000184091	0.000592052	0.0010215	31.1	0.000195003	0.000777303	0.00129551	31.1	0.000337778	0.00112127	0.00150285
31.12	0.00018426	0.000592052	0.0010215	31.12	0.000195177	0.000781771	0.00129551	31.12	0.000338132	0.00112127	0.00150872
31.14	0.00018443	0.000596221	0.0010215	31.14	0.000195352	0.000781771	0.00129997	31.14	0.000338487	0.00112127	0.00150872
31.16	0.000184599	0.000596221	0.00102567	31.16	0.000195528	0.000781771	0.00129997	31.16	0.000338842	0.00112127	0.00151459
31.18	0.000184769	0.000596221	0.00102567	31.18	0.000195703	0.000781771	0.00129997	31.18	0.000339199	0.00112714	0.00151459
31.2	0.000184939	0.000596221	0.00102984	31.2	0.000195878	0.000781771	0.00129997	31.2	0.000339556	0.00112714	0.00151459
31.22	0.00018511	0.000596221	0.00102984	31.22	0.000196054	0.000781771	0.00130444	31.22	0.000339914	0.00112714	0.00152046
31.24	0.00018528	0.000600391	0.00103401	31.24	0.000196229	0.000786238	0.00130444	31.24	0.000340272	0.00113301	0.00152046
31.26	0.000185451	0.000600391	0.00103401	31.26	0.000196405	0.000786238	0.00130444	31.26	0.000340631	0.00113301	0.00152633
31.28	0.000185622	0.000600391	0.00103401	31.28	0.000196581	0.000786238	0.00130891	31.28	0.000340991	0.00113301	0.00152633
31.3	0.000185793	0.000600391	0.00103818	31.3	0.000196756	0.000786238	0.00130891	31.3	0.000341351	0.00113301	0.00152633
31.32	0.000185964	0.00060456	0.00103818	31.32	0.000196933	0.000786238	0.00130891	31.32	0.000341712	0.00113888	0.0015322
31.34	0.000186135	0.00060456	0.00104234	31.34	0.000197109	0.000786238	0.00130891	31.34	0.000342075	0.00113888	0.0015322
31.36	0.000186307	0.00060456	0.00104234	31.36	0.000197285	0.000786238	0.00131337	31.36	0.000342437	0.00113888	0.00153807
31.38	0.000186479	0.00060456	0.00104651	31.38	0.000197461	0.000790705	0.00131337	31.38	0.0003428	0.00113888	0.00153807
31.4	0.000186651	0.00060456	0.00104651	31.4	0.000197638	0.000790705	0.00131337	31.4	0.000343164	0.00114475	0.00153807
31.42	0.000186823	0.000608729	0.00105068	31.42	0.000197814	0.000790705	0.00131784	31.42	0.000343529	0.00114475	0.00154394
31.44	0.000186996	0.000608729	0.00105068	31.44	0.000197991	0.000790705	0.00131784	31.44	0.000343894	0.00114475	0.00154394
31.46	0.000187168	0.000608729	0.00105068	31.46	0.000198168	0.000790705	0.00131784	31.46	0.000344261	0.00115062	0.00154981
31.48	0.000187341	0.000608729	0.00105485	31.48	0.000198345	0.000790705	0.00131784	31.48	0.000344628	0.00115062	0.00154981
31.5	0.000187514	0.000608729	0.00105485	31.5	0.000198521	0.000795172	0.00132231	31.5	0.000344995	0.00115062	0.00154981
31.52	0.000187688	0.000612899	0.00105902	31.52	0.000198699	0.000795172	0.00132231	31.52	0.000345363	0.00115062	0.00155569
31.54	0.000187861	0.000612899	0.00105902	31.54	0.000198876	0.000795172	0.00132231	31.54	0.000345733	0.00115649	0.00155569
31.56	0.000188034	0.000612899	0.00106319	31.56	0.000199053	0.000795172	0.00132231	31.56	0.000346102	0.00115649	0.00156156
31.58	0.000188208	0.000612899	0.00106319	31.58	0.00019923	0.000795172	0.00132678	31.58	0.000346473	0.00115649	0.00156156
31.6	0.000188382	0.000612899	0.00106319	31.6	0.000199408	0.000795172	0.00132678	31.6	0.000346844	0.00116236	0.00156156
31.62	0.000188556	0.000617068	0.00106736	31.62	0.000199585	0.000795172	0.00132678	31.62	0.000347216	0.00116236	0.00156743
31.64	0.000188731	0.000617068	0.00106736	31.64	0.000199763	0.00079964	0.00133124	31.64	0.000347588	0.00116236	0.00156743
31.66	0.000188905	0.000617068	0.00107153	31.66	0.000199941	0.00079964	0.00133124	31.66	0.000347962	0.00116236	0.0015733
31.68	0.00018908	0.000617068	0.00107153	31.68	0.000200118	0.00079964	0.00133124	31.68	0.000348336	0.00116823	0.0015733
31.7	0.000189255	0.000621238	0.0010757	31.7	0.000200296	0.00079964	0.00133124	31.7	0.000348711	0.00116823	0.0015733
31.72	0.00018943	0.000621238	0.0010757	31.72	0.000200474	0.00079964	0.00133571	31.72	0.000349086	0.00116823	0.00157917
31.74	0.000189605	0.000621238	0.0010757	31.74	0.000200652	0.00079964	0.00133571	31.74	0.000349463	0.00116823	0.00157917
31.76	0.000189781	0.000621238	0.00107987	31.76	0.00020083	0.000804107	0.00133571	31.76	0.00034984	0.0011741	0.00158504
31.78	0.000189957	0.000621238	0.00107987	31.78	0.000201008	0.000804107	0.00133571	31.78	0.000350218	0.0011741	0.00158504
31.8	0.000190132	0.000625407	0.00108404	31.8	0.000201187	0.000804107	0.00134018	31.8	0.000350597	0.0011741	0.00158504
31.82	0.000190308	0.000625407	0.00108404	31.82	0.000201365	0.000804107	0.00134018	31.82	0.000350976	0.00117997	0.00159091
31.84	0.000190484	0.000625407	0.00108821	31.84	0.000201543	0.000804107	0.00134018	31.84	0.000351356	0.00117997	0.00159091
31.86	0.000190661	0.000625407	0.00108821	31.86	0.000201722	0.000804107	0.00134018	31.86	0.000351737	0.00117997	0.00159678
31.88	0.000190837	0.000625407	0.00109238	31.88	0.0002019	0.000808574	0.00134465	31.88	0.000352118	0.00117997	0.00159678
31.9	0.000191014	0.000629576	0.00109238	31.9	0.000202079	0.000808574	0.00134465	31.9	0.000352501	0.00118584	0.00159678
31.92	0.000191191	0.000629576	0.00109238	31.92	0.000202257	0.000808574	0.00134465	31.92	0.000352884	0.00118584	0.00160265
31.94	0.000191368	0.000629576	0.00109655	31.94	0.000202436	0.000808574	0.00134465	31.94	0.000353268	0.00118584	0.00160265
31.96	0.000191545	0.000629576	0.00109655	31.96	0.000202615	0.000808574	0.00134465	31.96	0.000353652	0.00119171	0.00160852
31.98	0.000191722	0.000633746	0.00110072	31.98	0.000202794	0.000808574	0.00134911	31.98	0.000354038	0.00119171	0.00160852
32	0.0001919	0.000633746	0.00110072	32	0.000202973	0.000813041	0.00134911	32	0.000354424	0.00119171	0.00160852
32.02	0.000192077	0.000633746	0.00110489	32.02	0.000203152	0.000813041	0.00134911	32.02	0.000354811	0.00119758	0.00161439
32.04	0.000192255	0.000633746	0.00110489	32.04	0.000203331	0.000813041	0.00134911	32.04	0.000355199	0.00119758	0.00161439
32.06	0.000192433	0.000633746	0.00110489	32.06	0.00020351	0.000813041	0.00135358	32.06	0.000355588	0.00119758	0.00162026
32.08	0.000192611	0.000637915	0.00110906	32.08	0.000203689	0.000813041	0.00135358	32.08	0.000355977	0.00119758	0.00162026
32.1	0.00019279	0.000637915	0.00110906	32.1	0.000203868	0.000813041	0.00135358	32.1	0.000356367	0.00120345	0.00162026
32.12	0.000192968	0.000637915	0.00111322	32.12	0.000204047	0.000813041	0.00135358	32.12	0.000356758	0.00120345	0.00162613
32.14	0.000193147	0.000637915	0.00111322	32.14	0.000204227	0.000817509	0.00135358	32.14	0.00035715	0.00120345	0.00162613
32.16	0.000193325	0.000642085	0.00111739	32.16	0.000204406	0.000817509	0.00135805	32.16	0.000357542	0.00120933	0.00162613
32.18	0.000193504	0.000642085	0.00111739	32.18	0.000204586	0.000817509	0.00135805	32.18	0.000357936	0.00120933	0.001632
32.2	0.000193684	0.000642085	0.00111739	32.2	0.000204765	0.000817509	0.00135805	32.2	0.000358329	0.00120933	0.001632
32.22	0.000193862	0.000642085	0.00112156	32.22	0.000204944	0.000817509	0.00135805	32.22	0.000358725	0.00120933	0.00163787
32.24	0.000194042	0.000642085	0.00112156	32.24	0.000205124	0.000817509	0.00135805	32.24	0.00035912	0.0012152	0.00163787
32.26	0.000194221	0.000646254	0.00112573	32.26	0.000205304	0.000821976	0.00136251	32.26	0.000359516	0.0012152	0.00163787
32.28	0.000194401	0.000646254	0.00112573	32.28	0.000205484	0.000821976	0.00136251	32.28	0.000359913	0.0012152	0.00164374
32.3	0.000194581	0.000646254	0.0011299	32.3	0.000205663	0.000821976	0.00136251	32.3	0.000360311	0.00122107	0.00164374
32.32	0.000194761	0.000646254	0.0011299	32.32	0.000205843	0.000821976	0.00136251	32.32	0.000360711	0.00122107	0.00164961
32.34	0.000194941	0.000650423	0.00113407	32.34	0.000206023	0.000821976	0.00136251	32.34	0.00036111	0.00122107	0.00164961
32.36	0.000195121	0.000650423	0.00113407	32.36	0.000206203	0.000821976	0.00136698	32.36	0.000361511	0.00122694	0.00164961
32.38	0.000195301	0.000650423	0.00113407	32.38	0.000206382	0.000826443	0.00136698	32.38	0.000361912	0.00122694	0.00165548
32.4	0.000195482	0.000650423	0.00113824	32.4	0.000206563	0.000826443	0.00136698	32.4	0.000362314	0.00122694	0.00165548
32.42	0.000195663	0.000654593	0.00113824	32.42	0.000206743	0.000826443	0.00136698	32.42	0.000362717	0.00122694	0.00165548
32.44	0.000195843	0.000654593	0.00114241	32.44	0.000206923	0.000826443	0.00136698	32.44	0.00036312	0.00123281	0.00166135
32.46	0.000196024	0.000654593	0.00114241	32.46	0.000207103	0.000826443	0.00137145	32.46	0.000363525	0.00123281	0.00166135
32.48	0.000196205	0.000654593	0.00114658	32.48	0.000207283	0.00083091	0.00137145	32.48	0.000363931	0.00123281	0.00166722
32.5	0.000196387	0.000654593	0.00114658	32.5	0.000207463	0.00083091	0.00137145	32.5	0.000364337	0.00123868	0.00166722
32.52	0.000196568	0.000658762	0.00114658	32.52	0.000207643	0.00083091	0.00137145	32.52	0.000364744	0.00123868	0.00166722
32.54	0.000196749	0.000658762	0.00115075	32.54	0.000207823	0.00083091	0.00137145	32.54	0.000365152	0.00123868	0.0016731
32.56	0.000196931	0.000658762	0.00115075	32.56	0.000208003	0.00083091	0.00137145	32.56	0.00036556	0.00124455	0.0016731
32.58	0.000197112	0.000658762	0.00115492	32.58	0.000208183	0.00083091	0.00137592	32.58	0.000365969	0.00124455	0.0016731
32.6	0.000197294	0.000662931	0.00115492	32.6	0.000208364	0.000835378	0.00137592	32.6	0.00036638	0.00124455	0.00167897
32.62	0.000197476	0.000662931	0.00115909	32.62	0.000208544	0.000835378	0.00137592	32.62	0.000366791	0.00124455	0.00167897
32.64	0.000197658	0.000662931	0.00115909	32.64	0.000208724	0.000835378	0.00137592	32.64	0.000367203	0.00125042	0.00167897
32.66	0.00019784	0.000662931	0.00115909	32.66	0.000208905	0.000835378	0.00137592	32.66	0.000367616	0.00125042	0.00168484
32.68	0.000198022	0.000667101	0.00116326	32.68	0.000209085	0.000835378	0.00137592	32.68	0.00036803	0.00125042	0.00168484
32.7	0.000198204	0.000667101	0.00116326	32.7	0.000209265	0.000835378	0.00138038	32.7	0.000368444	0.00125629	0.00169071
32.72	0.000198387	0.000667101	0.00116743	32.72	0.000209446	0.000839845	0.00138038	32.72	0.000368859	0.00125629	0.00169071
32.74	0.00019857	0.000667101	0.00116743	32.74	0.000209626	0.000839845	0.00138038	32.74	0.000369276	0.00125629	0.00169071
32.76	0.000198752	0.000667101	0.00116743	32.76	0.000209807	0.000839845	0.00138038	32.76	0.000369693	0.00126216	0.00169658
32.78	0.000198935	0.00067127	0.0011716	32.78	0.000209987	0.000839845	0.00138038	32.78	0.000370111	0.00126216	0.00169658
32.8	0.000199118	0.00067127	0.0011716	32.8	0.000210168	0.000839845	0.00138038	32.8	0.00037053	0.00126216	0.00169658
32.82	0.000199301	0.00067127	0.00117577	32.82	0.000210348	0.000839845	0.00138038	32.82	0.000370949	0.00126803	0.00170245
32.84	0.000199484	0.00067127	0.00117577	32.84	0.000210529	0.000844312	0.00138485	32.84	0.00037137	0.00126803	0.00170245
32.86	0.000199667	0.00067544	0.00117993	32.86	0.000210709	0.000844312	0.00138485	32.86	0.000371791	0.00126803	0.00170245
32.88	0.00019985	0.00067544	0.00117993	32.88	0.00021089	0.000844312	0.00138485	32.88	0.000372214	0.00126803	0.00170832
32.9	0.000200034	0.00067544	0.00117993	32.9	0.00021107	0.000844312	0.00138485	32.9	0.000372636	0.0012739	0.00170832
32.92	0.000200217	0.00067544	0.0011841	32.92	0.000211251	0.000844312	0.00138485	32.92	0.000373061	0.0012739	0.00170832
32.94	0.000200401	0.000679609	0.0011841	32.94	0.000211431	0.000848779	0.00138485	32.94	0.000373485	0.0012739	0.00171419
32.96	0.000200585	0.000679609	0.00118827	32.96	0.000211612	0.000848779	0.00138485	32.96	0.000373912	0.00127977	0.00171419
32.98	0.000200768	0.000679609	0.00118827	32.98	0.000211792	0.000848779	0.00138932	32.98	0.000374338	0.00127977	0.00172006
33	0.000200952	0.000679609	0.00118827	33	0.000211973	0.000848779	0.00138932	33	0.000374766	0.00127977	0.00172006
33.02	0.000201136	0.000683778	0.00119244	33.02	0.000212154	0.000848779	0.00138932	33.02	0.000375194	0.00128564	0.00172006
33.04	0.00020132	0.000683778	0.00119244	33.04	0.000212334	0.000848779	0.00138932	33.04	0.000375623	0.00128564	0.00172593
33.06	0.000201504	0.000683778	0.00119661	33.06	0.000212515	0.000853247	0.00138932	33.06	0.000376054	0.00128564	0.00172593
33.08	0.000201688	0.000683778	0.00119661	33.08	0.000212696	0.000853247	0.00138932	33.08	0.000376485	0.00129151	0.00172593
33.1	0.000201873	0.000687948	0.00120078	33.1	0.000212877	0.000853247	0.00138932	33.1	0.000376917	0.00129151	0.0017318
33.12	0.000202057	0.000687948	0.00120078	33.12	0.000213057	0.000853247	0.00138932	33.12	0.000377349	0.00129151	0.0017318
33.14	0.000202242	0.000687948	0.00120078	33.14	0.000213238	0.000853247	0.00139379	33.14	0.000377783	0.00129738	0.0017318
33.16	0.000202426	0.000687948	0.00120495	33.16	0.000213418	0.000857714	0.00139379	33.16	0.000378218	0.00129738	0.00173767
33.18	0.000202611	0.000687948	0.00120495	33.18	0.000213599	0.000857714	0.00139379	33.18	0.000378654	0.00129738	0.00173767
33.2	0.000202795	0.000692117	0.00120912	33.2	0.00021378	0.000857714	0.00139379	33.2	0.00037909	0.00130325	0.00173767
33.22	0.00020298	0.000692117	0.00120912	33.22	0.00021396	0.000857714	0.00139379	33.22	0.000379527	0.00130325	0.00174354
33.24	0.000203165	0.000692117	0.00120912	33.24	0.000214141	0.000857714	0.00139379	33.24	0.000379966	0.00130325	0.00174354
33.26	0.00020335	0.000692117	0.00121329	33.26	0.000214322	0.000862181	0.00139379	33.26	0.000380405	0.00130912	0.00174354
33.28	0.000203535	0.000696286	0.00121329	33.28	0.000214503	0.000862181	0.00139379	33.28	0.000380845	0.00130912	0.00174941
33.3	0.00020372	0.000696286	0.00121746	33.3	0.000214683	0.000862181	0.00139379	33.3	0.000381286	0.00130912	0.00174941
33.32	0.000203905	0.000696286	0.00121746	33.32	0.000214864	0.000862181	0.00139825	33.32	0.000381728	0.00131499	0.00174941
33.34	0.00020409	0.000696286	0.00121746	33.34	0.000215045	0.000862181	0.00139825	33.34	0.000382171	0.00131499	0.00175528
33.36	0.000204275	0.000700456	0.00122163	33.36	0.000215225	0.000862181	0.00139825	33.36	0.000382615	0.00131499	0.00175528
33.38	0.00020446	0.000700456	0.00122163	33.38	0.000215406	0.000866648	0.00139825	33.38	0.00038306	0.00132086	0.00175528
33.4	0.000204646	0.000700456	0.0012258	33.4	0.000215587	0.000866648	0.00139825	33.4	0.000383505	0.00132086	0.00175528
33.42	0.000204831	0.000700456	0.0012258	33.42	0.000215767	0.000866648	0.00139825	33.42	0.000383952	0.00132086	0.00176115
33.44	0.000205016	0.000704625	0.0012258	33.44	0.000215948	0.000866648	0.00139825	33.44	0.0003844	0.00132674	0.00176115
33.46	0.000205202	0.000704625	0.00122997	33.46	0.000216129	0.000866648	0.00139825	33.46	0.000384848	0.00132674	0.00176115
33.48	0.000205387	0.000704625	0.00122997	33.48	0.00021631	0.000871116	0.00139825	33.48	0.000385297	0.00132674	0.00176702
33.5	0.000205573	0.000704625	0.00123414	33.5	0.00021649	0.000871116	0.00139825	33.5	0.000385748	0.00133261	0.00176702
33.52	0.000205758	0.000708795	0.00123414	33.52	0.000216671	0.000871116	0.00139825	33.52	0.000386199	0.00133261	0.00176702
33.54	0.000205944	0.000708795	0.00123414	33.54	0.000216852	0.000871116	0.00140272	33.54	0.000386652	0.00133261	0.00177289
33.56	0.00020613	0.000708795	0.00123831	33.56	0.000217032	0.000871116	0.00140272	33.56	0.000387105	0.00133848	0.00177289
33.58	0.000206316	0.000708795	0.00123831	33.58	0.000217213	0.000875583	0.00140272	33.58	0.000387559	0.00133848	0.00177289
33.6	0.000206501	0.000712964	0.00124248	33.6	0.000217394	0.000875583	0.00140272	33.6	0.000388014	0.00133848	0.00177876
33.62	0.000206687	0.000712964	0.00124248	33.62	0.000217574	0.000875583	0.00140272	33.62	0.00038847	0.00134435	0.00177876
33.64	0.000206873	0.000712964	0.00124248	33.64	0.000217755	0.000875583	0.00140272	33.64	0.000388927	0.00134435	0.00177876
33.66	0.000207059	0.000712964	0.00124664	33.66	0.000217936	0.000875583	0.00140272	33.66	0.000389386	0.00134435	0.00177876
33.68	0.000207245	0.000717133	0.00124664	33.68	0.000218117	0.00088005	0.00140272	33.68	0.000389845	0.00135022	0.00178464
33.7	0.000207431	0.000717133	0.00124664	33.7	0.000218297	0.00088005	0.00140272	33.7	0.000390304	0.00135022	0.00178464
33.72	0.000207617	0.000717133	0.00125081	33.72	0.000218478	0.00088005	0.00140272	33.72	0.000390765	0.00135022	0.00178464
33.74	0.000207803	0.000717133	0.00125081	33.74	0.000218659	0.00088005	0.00140272	33.74	0.000391227	0.00135609	0.00179051
33.76	0.000207989	0.000721303	0.00125498	33.76	0.000218839	0.00088005	0.00140272	33.76	0.00039169	0.00135609	0.00179051
33.78	0.000208175	0.000721303	0.00125498	33.78	0.00021902	0.000884517	0.00140272	33.78	0.000392154	0.00135609	0.00179051
33.8	0.000208361	0.000721303	0.00125498	33.8	0.000219201	0.000884517	0.00140719	33.8	0.000392619	0.00136196	0.00179638
33.82	0.000208547	0.000721303	0.00125915	33.82	0.000219381	0.000884517	0.00140719	33.82	0.000393085	0.00136196	0.00179638
33.84	0.000208733	0.000725472	0.00125915	33.84	0.000219562	0.000884517	0.00140719	33.84	0.000393552	0.00136196	0.00179638
33.86	0.00020892	0.000725472	0.00125915	33.86	0.000219743	0.000884517	0.00140719	33.86	0.00039402	0.00136783	0.00179638
33.88	0.000209106	0.000725472	0.00126332	33.88	0.000219924	0.000888985	0.00140719	33.88	0.000394488	0.00136783	0.00180225
33.9	0.000209292	0.000725472	0.00126332	33.9	0.000220104	0.000888985	0.00140719	33.9	0.000394959	0.00136783	0.00180225
33.92	0.000209478	0.000729642	0.00126749	33.92	0.000220285	0.000888985	0.00140719	33.92	0.000395429	0.0013737	0.00180225
33.94	0.000209664	0.000729642	0.00126749	33.94	0.000220466	0.000888985	0.00140719	33.94	0.000395901	0.0013737	0.00180812
33.96	0.000209851	0.000729642	0.00126749	33.96	0.000220646	0.000888985	0.00140719	33.96	0.000396374	0.0013737	0.00180812
33.98	0.000210037	0.000729642	0.00127166	33.98	0.000220827	0.000893452	0.00140719	33.98	0.000396848	0.00137957	0.00180812
34	0.000210223	0.000733811	0.00127166	34	0.000221008	0.000893452	0.00140719	34	0.000397323	0.00137957	0.00180812
34.02	0.00021041	0.000733811	0.00127166	34.02	0.000221188	0.000893452	0.00140719	34.02	0.000397798	0.00137957	0.00181399
34.04	0.000210596	0.000733811	0.00127583	34.04	0.000221369	0.000893452	0.00140719	34.04	0.000398275	0.00138544	0.00181399
34.06	0.000210783	0.000733811	0.00127583	34.06	0.00022155	0.000893452	0.00140719	34.06	0.000398753	0.00138544	0.00181399
34.08	0.000210969	0.00073798	0.00127583	34.08	0.000221731	0.000897919	0.00140719	34.08	0.000399232	0.00139131	0.00181399
34.1	0.000211155	0.00073798	0.00128	34.1	0.000221911	0.000897919	0.00140719	34.1	0.000399712	0.00139131	0.00181986
34.12	0.000211342	0.00073798	0.00128	34.12	0.000222092	0.000897919	0.00140719	34.12	0.000400193	0.00139131	0.00181986
34.14	0.000211528	0.00073798	0.00128417	34.14	0.000222273	0.000897919	0.00140719	34.14	0.000400675	0.00139718	0.00181986
34.16	0.000211714	0.00074215	0.00128417	34.16	0.000222453	0.000902387	0.00140719	34.16	0.000401158	0.00139718	0.00181986
34.18	0.0002119	0.00074215	0.00128417	34.18	0.000222634	0.000902387	0.00140719	34.18	0.000401642	0.00139718	0.00182573
34.2	0.000212087	0.00074215	0.00128834	34.2	0.000222815	0.000902387	0.00140719	34.2	0.000402127	0.00140305	0.00182573
34.22	0.000212273	0.00074215	0.00128834	34.22	0.000222996	0.000902387	0.00140719	34.22	0.000402613	0.00140305	0.00182573
34.24	0.00021246	0.000746319	0.00128834	34.24	0.000223177	0.000902387	0.00140719	34.24	0.0004031	0.00140305	0.00182573
34.26	0.000212646	0.000746319	0.00129251	34.26	0.000223358	0.000906854	0.00140719	34.26	0.000403589	0.00140892	0.0018316
34.28	0.000212832	0.000746319	0.00129251	34.28	0.000223539	0.000906854	0.00141165	34.28	0.000404078	0.00140892	0.0018316
34.3	0.000213019	0.000746319	0.00129251	34.3	0.000223719	0.000906854	0.00141165	34.3	0.000404569	0.00141479	0.0018316
34.32	0.000213205	0.000750488	0.00129668	34.32	0.0002239	0.000906854	0.00141165	34.32	0.00040506	0.00141479	0.0018316
34.34	0.000213391	0.000750488	0.00129668	34.34	0.000224081	0.000906854	0.00141165	34.34	0.000405552	0.00141479	0.00183747
34.36	0.000213578	0.000750488	0.00129668	34.36	0.000224262	0.000911321	0.00141165	34.36	0.000406046	0.00142066	0.00183747
34.38	0.000213764	0.000750488	0.00130085	34.38	0.000224443	0.000911321	0.00141165	34.38	0.00040654	0.00142066	0.00183747
34.4	0.00021395	0.000754658	0.00130085	34.4	0.000224624	0.000911321	0.00141165	34.4	0.000407036	0.00142066	0.00183747
34.42	0.000214137	0.000754658	0.00130085	34.42	0.000224805	0.000911321	0.00141165	34.42	0.000407533	0.00142653	0.00184334
34.44	0.000214323	0.000754658	0.00130502	34.44	0.000224986	0.000915788	0.00141165	34.44	0.00040803	0.00142653	0.00184334
34.46	0.000214509	0.000754658	0.00130502	34.46	0.000225167	0.000915788	0.00141165	34.46	0.000408529	0.0014324	0.00184334
34.48	0.000214696	0.000758827	0.00130502	34.48	0.000225348	0.000915788	0.00141165	34.48	0.00040903	0.0014324	0.00184334
34.5	0.000214882	0.000758827	0.00130919	34.5	0.000225529	0.000915788	0.00141165	34.5	0.00040953	0.0014324	0.00184921
34.52	0.000215068	0.000758827	0.00130919	34.52	0.00022571	0.000915788	0.00141165	34.52	0.000410032	0.00143827	0.00184921
34.54	0.000215254	0.000762997	0.00130919	34.54	0.000225891	0.000920256	0.00141165	34.54	0.000410535	0.00143827	0.00184921
34.56	0.000215441	0.000762997	0.00131335	34.56	0.000226072	0.000920256	0.00141165	34.56	0.00041104	0.00143827	0.00184921
34.58	0.000215627	0.000762997	0.00131335	34.58	0.000226253	0.000920256	0.00141165	34.58	0.000411545	0.00144415	0.00184921
34.6	0.000215813	0.000762997	0.00131335	34.6	0.000226434	0.000920256	0.00141165	34.6	0.000412052	0.00144415	0.00185508
34.62	0.000215999	0.000767166	0.00131335	34.62	0.000226616	0.000924723	0.00141165	34.62	0.000412559	0.00145002	0.00185508
34.64	0.000216185	0.000767166	0.00131752	34.64	0.000226797	0.000924723	0.00141165	34.64	0.000413068	0.00145002	0.00185508
34.66	0.000216371	0.000767166	0.00131752	34.66	0.000226978	0.000924723	0.00141165	34.66	0.000413577	0.00145002	0.00185508
34.68	0.000216558	0.000767166	0.00131752	34.68	0.00022716	0.000924723	0.00141165	34.68	0.000414088	0.00145589	0.00185508
34.7	0.000216744	0.000771335	0.00132169	34.7	0.000227341	0.00092919	0.00141165	34.7	0.000414601	0.00145589	0.00186095
34.72	0.00021693	0.000771335	0.00132169	34.72	0.000227522	0.00092919	0.00141165	34.72	0.000415114	0.00146176	0.00186095
34.74	0.000217115	0.000771335	0.00132169	34.74	0.000227704	0.00092919	0.00141165	34.74	0.000415627	0.00146176	0.00186095
34.76	0.000217301	0.000771335	0.00132586	34.76	0.000227885	0.00092919	0.00141165	34.76	0.000416143	0.00146176	0.00186095
34.78	0.000217488	0.000775505	0.00132586	34.78	0.000228067	0.00092919	0.00141165	34.78	0.000416659	0.00146763	0.00186095
34.8	0.000217674	0.000775505	0.00132586	34.8	0.000228248	0.000933657	0.00141165	34.8	0.000417177	0.00146763	0.00186682
34.82	0.00021786	0.000775505	0.00133003	34.82	0.00022843	0.000933657	0.00141165	34.82	0.000417696	0.0014735	0.00186682
34.84	0.000218045	0.000775505	0.00133003	34.84	0.000228612	0.000933657	0.00141165	34.84	0.000418215	0.0014735	0.00186682
34.86	0.000218231	0.000779674	0.00133003	34.86	0.000228793	0.000933657	0.00141165	34.86	0.000418736	0.0014735	0.00186682
34.88	0.000218417	0.000779674	0.00133003	34.88	0.000228975	0.000938125	0.00141165	34.88	0.000419258	0.00147937	0.00186682
34.9	0.000218603	0.000779674	0.0013342	34.9	0.000229157	0.000938125	0.00141165	34.9	0.000419781	0.00147937	0.00187269
34.92	0.000218789	0.000779674	0.0013342	34.92	0.000229339	0.000938125	0.00141165	34.92	0.000420306	0.00148524	0.00187269
34.94	0.000218975	0.000783843	0.0013342	34.94	0.000229521	0.000938125	0.00141165	34.94	0.000420832	0.00148524	0.00187269
34.96	0.00021916	0.000783843	0.00133837	34.96	0.000229703	0.000942592	0.00141165	34.96	0.000421358	0.00148524	0.00187269
34.98	0.000219346	0.000783843	0.00133837	34.98	0.000229885	0.000942592	0.00141165	34.98	0.000421886	0.00149111	0.00187269
35	0.000219532	0.000788013	0.00133837	35	0.000230067	0.000942592	0.00141165	35	0.000422415	0.00149111	0.00187856
35.02	0.000219718	0.000788013	0.00133837	35.02	0.00023025	0.000942592	0.00141165	35.02	0.000422945	0.00149698	0.00187856
35.04	0.000219903	0.000788013	0.00134254	35.04	0.000230432	0.000947059	0.00141165	35.04	0.000423476	0.00149698	0.00187856
35.06	0.000220089	0.000788013	0.00134254	35.06	0.000230614	0.000947059	0.00141165	35.06	0.000424009	0.00149698	0.00187856
35.08	0.000220274	0.000792182	0.00134254	35.08	0.000230797	0.000947059	0.00141165	35.08	0.000424542	0.00150285	0.00187856
35.1	0.00022046	0.000792182	0.00134254	35.1	0.000230979	0.000947059	0.00141165	35.1	0.000425077	0.00150285	0.00187856
35.12	0.000220645	0.000792182	0.00134671	35.12	0.000231161	0.000951526	0.00141165	35.12	0.000425613	0.00150872	0.00188443
35.14	0.000220831	0.000792182	0.00134671	35.14	0.000231344	0.000951526	0.00141165	35.14	0.00042615	0.00150872	0.00188443
35.16	0.000221016	0.000796352	0.00134671	35.16	0.000231527	0.000951526	0.00140719	35.16	0.000426688	0.00150872	0.00188443
35.18	0.000221202	0.000796352	0.00135088	35.18	0.00023171	0.000951526	0.00140719	35.18	0.000427228	0.00151459	0.00188443
35.2	0.000221387	0.000796352	0.00135088	35.2	0.000231893	0.000955994	0.00140719	35.2	0.000427768	0.00151459	0.00188443
35.22	0.000221573	0.000796352	0.00135088	35.22	0.000232076	0.000955994	0.00140719	35.22	0.00042831	0.00152046	0.00188443
35.24	0.000221758	0.000800521	0.00135088	35.24	0.000232259	0.000955994	0.00140719	35.24	0.000428852	0.00152046	0.0018903
35.26	0.000221943	0.000800521	0.00135505	35.26	0.000232442	0.000955994	0.00140719	35.26	0.000429397	0.00152633	0.0018903
35.28	0.000222129	0.000800521	0.00135505	35.28	0.000232625	0.000960461	0.00140719	35.28	0.000429942	0.00152633	0.0018903
35.3	0.000222314	0.00080469	0.00135505	35.3	0.000232809	0.000960461	0.00140719	35.3	0.000430489	0.00152633	0.0018903
35.32	0.000222499	0.00080469	0.00135505	35.32	0.000232992	0.000960461	0.00140719	35.32	0.000431036	0.0015322	0.0018903
35.34	0.000222685	0.00080469	0.00135922	35.34	0.000233175	0.000960461	0.00140719	35.34	0.000431586	0.0015322	0.0018903
35.36	0.00022287	0.00080469	0.00135922	35.36	0.000233359	0.000964928	0.00140719	35.36	0.000432136	0.00153807	0.0018903
35.38	0.000223055	0.00080886	0.00135922	35.38	0.000233543	0.000964928	0.00140719	35.38	0.000432687	0.00153807	0.00189617
35.4	0.00022324	0.00080886	0.00135922	35.4	0.000233727	0.000964928	0.00140719	35.4	0.00043324	0.00154394	0.00189617
35.42	0.000223425	0.00080886	0.00135922	35.42	0.000233911	0.000964928	0.00140719	35.42	0.000433794	0.00154394	0.00189617
35.44	0.00022361	0.00080886	0.00136339	35.44	0.000234095	0.000969395	0.00140719	35.44	0.000434348	0.00154394	0.00189617
35.46	0.000223795	0.000813029	0.00136339	35.46	0.000234279	0.000969395	0.00140719	35.46	0.000434904	0.00154981	0.00189617
35.48	0.00022398	0.000813029	0.00136339	35.48	0.000234463	0.000969395	0.00140719	35.48	0.000435462	0.00154981	0.00189617
35.5	0.000224165	0.000813029	0.00136339	35.5	0.000234648	0.000969395	0.00140719	35.5	0.000436021	0.00155569	0.00189617
35.52	0.000224351	0.000813029	0.00136756	35.52	0.000234832	0.000973863	0.00140719	35.52	0.00043658	0.00155569	0.00190205
35.54	0.000224535	0.000817198	0.00136756	35.54	0.000235017	0.000973863	0.00140719	35.54	0.000437142	0.00156156	0.00190205
35.56	0.00022472	0.000817198	0.00136756	35.56	0.000235202	0.000973863	0.00140719	35.56	0.000437704	0.00156156	0.00190205
35.58	0.000224906	0.000817198	0.00136756	35.58	0.000235387	0.000973863	0.00140719	35.58	0.000438268	0.00156156	0.00190205
35.6	0.00022509	0.000821368	0.00137173	35.6	0.000235572	0.00097833	0.00140719	35.6	0.000438832	0.00156743	0.00190205
35.62	0.000225275	0.000821368	0.00137173	35.62	0.000235757	0.00097833	0.00140719	35.62	0.000439399	0.00156743	0.00190205
35.64	0.00022546	0.000821368	0.00137173	35.64	0.000235942	0.00097833	0.00140719	35.64	0.000439966	0.0015733	0.00190205
35.66	0.000225645	0.000821368	0.00137173	35.66	0.000236127	0.00097833	0.00140719	35.66	0.000440535	0.0015733	0.00190205
35.68	0.00022583	0.000825537	0.00137173	35.68	0.000236313	0.000982797	0.00140719	35.68	0.000441104	0.00157917	0.00190792
35.7	0.000226015	0.000825537	0.0013759	35.7	0.000236499	0.000982797	0.00140719	35.7	0.000441675	0.00157917	0.00190792
35.72	0.0002262	0.000825537	0.0013759	35.72	0.000236685	0.000982797	0.00140719	35.72	0.000442248	0.00158504	0.00190792
35.74	0.000226384	0.000825537	0.0013759	35.74	0.000236871	0.000982797	0.00140719	35.74	0.000442821	0.00158504	0.00190792
35.76	0.00022657	0.000829707	0.0013759	35.76	0.000237057	0.000987264	0.00140719	35.76	0.000443397	0.00159091	0.00190792
35.78	0.000226754	0.000829707	0.0013759	35.78	0.000237243	0.000987264	0.00140272	35.78	0.000443973	0.00159091	0.00190792
35.8	0.000226939	0.000829707	0.00138006	35.8	0.00023743	0.000987264	0.00140272	35.8	0.00044455	0.00159091	0.00190792
35.82	0.000227124	0.000829707	0.00138006	35.82	0.000237616	0.000991732	0.00140272	35.82	0.000445128	0.00159678	0.00190792
35.84	0.000227309	0.000833876	0.00138006	35.84	0.000237803	0.000991732	0.00140272	35.84	0.000445708	0.00159678	0.00190792
35.86	0.000227493	0.000833876	0.00138006	35.86	0.00023799	0.000991732	0.00140272	35.86	0.00044629	0.00160265	0.00191379
35.88	0.000227678	0.000833876	0.00138006	35.88	0.000238177	0.000991732	0.00140272	35.88	0.000446873	0.00160265	0.00191379
35.9	0.000227863	0.000838045	0.00138423	35.9	0.000238365	0.000996199	0.00140272	35.9	0.000447456	0.00160852	0.00191379
35.92	0.000228048	0.000838045	0.00138423	35.92	0.000238552	0.000996199	0.00140272	35.92	0.000448041	0.00160852	0.00191379
35.94	0.000228233	0.000838045	0.00138423	35.94	0.000238739	0.000996199	0.00140272	35.94	0.000448628	0.00161439	0.00191379
35.96	0.000228417	0.000838045	0.00138423	35.96	0.000238927	0.000996199	0.00140272	35.96	0.000449216	0.00161439	0.00191379
35.98	0.000228602	0.000842215	0.00138423	35.98	0.000239115	0.00100067	0.00140272	35.98	0.000449804	0.00162026	0.00191379
36	0.000228787	0.000842215	0.0013884	36	0.000239304	0.00100067	0.00140272	36	0.000450394	0.00162026	0.00191379
36.02	0.000228972	0.000842215	0.0013884	36.02	0.000239492	0.00100067	0.00140272	36.02	0.000450986	0.00162613	0.00191379
36.04	0.000229157	0.000842215	0.0013884	36.04	0.000239681	0.00100513	0.00140272	36.04	0.000451579	0.00162613	0.00191379
36.06	0.000229341	0.000846384	0.0013884	36.06	0.000239869	0.00100513	0.00140272	36.06	0.000452173	0.00162613	0.00191379
36.08	0.000229526	0.000846384	0.0013884	36.08	0.000240058	0.00100513	0.00140272	36.08	0.000452769	0.001632	0.00191966
36.1	0.000229711	0.000846384	0.0013884	36.1	0.000240247	0.00100513	0.00140272	36.1	0.000453365	0.001632	0.00191966
36.12	0.000229896	0.000850554	0.00139257	36.12	0.000240436	0.0010096	0.00140272	36.12	0.000453964	0.00163787	0.00191966
36.14	0.000230081	0.000850554	0.00139257	36.14	0.000240626	0.0010096	0.00140272	36.14	0.000454563	0.00163787	0.00191966
36.16	0.000230266	0.000850554	0.00139257	36.16	0.000240816	0.0010096	0.00140272	36.16	0.000455164	0.00164374	0.00191966
36.18	0.00023045	0.000850554	0.00139257	36.18	0.000241006	0.00101407	0.00140272	36.18	0.000455766	0.00164374	0.00191966
36.2	0.000230636	0.000854723	0.00139257	36.2	0.000241196	0.00101407	0.00140272	36.2	0.000456369	0.00164961	0.00191966
36.22	0.00023082	0.000854723	0.00139257	36.22	0.000241386	0.00101407	0.00139825	36.22	0.000456975	0.00164961	0.00191966
36.24	0.000231005	0.000854723	0.00139674	36.24	0.000241577	0.00101407	0.00139825	36.24	0.00045758	0.00165548	0.00191966
36.26	0.00023119	0.000854723	0.00139674	36.26	0.000241768	0.00101854	0.00139825	36.26	0.000458188	0.00165548	0.00191966
36.28	0.000231375	0.000858892	0.00139674	36.28	0.000241958	0.00101854	0.00139825	36.28	0.000458797	0.00166135	0.00191966
36.3	0.00023156	0.000858892	0.00139674	36.3	0.00024215	0.00101854	0.00139825	36.3	0.000459407	0.00166135	0.00191966
36.32	0.000231745	0.000858892	0.00139674	36.32	0.000242341	0.001023	0.00139825	36.32	0.000460018	0.00166722	0.00191966
36.34	0.000231931	0.000863062	0.00139674	36.34	0.000242533	0.001023	0.00139825	36.34	0.000460631	0.00166722	0.00191966
36.36	0.000232116	0.000863062	0.00139674	36.36	0.000242725	0.001023	0.00139825	36.36	0.000461245	0.0016731	0.00192553
36.38	0.000232301	0.000863062	0.00140091	36.38	0.000242917	0.001023	0.00139825	36.38	0.000461861	0.0016731	0.00192553
36.4	0.000232486	0.000863062	0.00140091	36.4	0.00024311	0.00102747	0.00139825	36.4	0.000462478	0.00167897	0.00192553
36.42	0.000232671	0.000867231	0.00140091	36.42	0.000243302	0.00102747	0.00139825	36.42	0.000463096	0.00167897	0.00192553
36.44	0.000232857	0.000867231	0.00140091	36.44	0.000243495	0.00102747	0.00139825	36.44	0.000463716	0.00168484	0.00192553
36.46	0.000233042	0.000867231	0.00140091	36.46	0.000243688	0.00103194	0.00139825	36.46	0.000464337	0.00168484	0.00192553
36.48	0.000233228	0.0008714	0.00140091	36.48	0.000243882	0.00103194	0.00139825	36.48	0.000464959	0.00169071	0.00192553
36.5	0.000233413	0.0008714	0.00140091	36.5	0.000244075	0.00103194	0.00139825	36.5	0.000465583	0.00169071	0.00192553
36.52	0.000233598	0.0008714	0.00140091	36.52	0.000244269	0.00103194	0.00139825	36.52	0.000466208	0.00169658	0.00192553
36.54	0.000233784	0.0008714	0.00140508	36.54	0.000244463	0.0010364	0.00139825	36.54	0.000466835	0.00169658	0.00192553
36.56	0.00023397	0.00087557	0.00140508	36.56	0.000244658	0.0010364	0.00139825	36.56	0.000467462	0.00170245	0.00192553
36.58	0.000234155	0.00087557	0.00140508	36.58	0.000244852	0.0010364	0.00139825	36.58	0.000468092	0.00170245	0.00192553
36.6	0.000234341	0.00087557	0.00140508	36.6	0.000245048	0.00104087	0.00139825	36.6	0.000468723	0.00170832	0.00192553
36.62	0.000234527	0.00087557	0.00140508	36.62	0.000245243	0.00104087	0.00139379	36.62	0.000469354	0.00170832	0.00192553
36.64	0.000234713	0.000879739	0.00140508	36.64	0.000245438	0.00104087	0.00139379	36.64	0.000469988	0.00171419	0.00192553
36.66	0.000234899	0.000879739	0.00140508	36.66	0.000245634	0.00104534	0.00139379	36.66	0.000470623	0.00171419	0.00192553
36.68	0.000235085	0.000879739	0.00140508	36.68	0.00024583	0.00104534	0.00139379	36.68	0.000471259	0.00172006	0.00192553
36.7	0.000235271	0.000883909	0.00140925	36.7	0.000246026	0.00104534	0.00139379	36.7	0.000471897	0.00172006	0.00192553
36.72	0.000235457	0.000883909	0.00140925	36.72	0.000246223	0.00104534	0.00139379	36.72	0.000472536	0.00172593	0.00192553
36.74	0.000235643	0.000883909	0.00140925	36.74	0.00024642	0.00104981	0.00139379	36.74	0.000473176	0.00172593	0.00192553
36.76	0.000235829	0.000883909	0.00140925	36.76	0.000246617	0.00104981	0.00139379	36.76	0.000473818	0.0017318	0.00192553
36.78	0.000236016	0.000888078	0.00140925	36.78	0.000246815	0.00104981	0.00139379	36.78	0.000474461	0.0017318	0.0019314
36.8	0.000236202	0.000888078	0.00140925	36.8	0.000247013	0.00105427	0.00139379	36.8	0.000475106	0.00173767	0.0019314
36.82	0.000236389	0.000888078	0.00140925	36.82	0.000247211	0.00105427	0.00139379	36.82	0.000475752	0.00173767	0.0019314
36.84	0.000236576	0.000892247	0.00140925	36.84	0.000247409	0.00105427	0.00139379	36.84	0.0004764	0.00174354	0.0019314
36.86	0.000236762	0.000892247	0.00140925	36.86	0.000247608	0.00105874	0.00139379	36.86	0.000477049	0.00174941	0.0019314
36.88	0.000236949	0.000892247	0.00141342	36.88	0.000247807	0.00105874	0.00139379	36.88	0.000477699	0.00174941	0.0019314
36.9	0.000237136	0.000892247	0.00141342	36.9	0.000248006	0.00105874	0.00139379	36.9	0.000478351	0.00175528	0.0019314
36.92	0.000237323	0.000896417	0.00141342	36.92	0.000248206	0.00106321	0.00139379	36.92	0.000479004	0.00175528	0.0019314
36.94	0.00023751	0.000896417	0.00141342	36.94	0.000248406	0.00106321	0.00139379	36.94	0.000479659	0.00176115	0.0019314
36.96	0.000237698	0.000896417	0.00141342	36.96	0.000248606	0.00106321	0.00139379	36.96	0.000480315	0.00176115	0.0019314
36.98	0.000237885	0.000900586	0.00141342	36.98	0.000248807	0.00106768	0.00139379	36.98	0.000480973	0.00176702	0.0019314
37	0.000238072	0.000900586	0.00141342	37	0.000249008	0.00106768	0.00139379	37	0.000481632	0.00176702	0.0019314
37.02	0.00023826	0.000900586	0.00141342	37.02	0.000249209	0.00106768	0.00138932	37.02	0.000482292	0.00177289	0.0019314
37.04	0.000238448	0.000900586	0.00141342	37.04	0.000249411	0.00106768	0.00138932	37.04	0.000482954	0.00177289	0.0019314
37.06	0.000238636	0.000904755	0.00141342	37.06	0.000249613	0.00107214	0.00138932	37.06	0.000483617	0.00177876	0.0019314
37.08	0.000238824	0.000904755	0.00141342	37.08	0.000249815	0.00107214	0.00138932	37.08	0.000484282	0.00177876	0.0019314
37.1	0.000239012	0.000904755	0.00141342	37.1	0.000250018	0.00107214	0.00138932	37.1	0.000484949	0.00178464	0.0019314
37.12	0.0002392	0.000904755	0.00141759	37.12	0.000250221	0.00107661	0.00138932	37.12	0.000485616	0.00179051	0.0019314
37.14	0.000239388	0.000908925	0.00141759	37.14	0.000250424	0.00107661	0.00138932	37.14	0.000486285	0.00179051	0.0019314
37.16	0.000239577	0.000908925	0.00141759	37.16	0.000250628	0.00107661	0.00138932	37.16	0.000486956	0.00179638	0.0019314
37.18	0.000239766	0.000908925	0.00141759	37.18	0.000250832	0.00108108	0.00138932	37.18	0.000487629	0.00179638	0.0019314
37.2	0.000239954	0.000913094	0.00141759	37.2	0.000251036	0.00108108	0.00138932	37.2	0.000488302	0.00180225	0.0019314
37.22	0.000240143	0.000913094	0.00141759	37.22	0.000251241	0.00108108	0.00138932	37.22	0.000488977	0.00180225	0.0019314
37.24	0.000240333	0.000913094	0.00141759	37.24	0.000251446	0.00108554	0.00138932	37.24	0.000489654	0.00180812	0.0019314
37.26	0.000240522	0.000913094	0.00141759	37.26	0.000251652	0.00108554	0.00138932	37.26	0.000490332	0.00180812	0.0019314
37.28	0.000240711	0.000917264	0.00141759	37.28	0.000251858	0.00108554	0.00138932	37.28	0.000491011	0.00181399	0.0019314
37.3	0.000240901	0.000917264	0.00141759	37.3	0.000252064	0.00109001	0.00138932	37.3	0.000491692	0.00181986	0.0019314
37.32	0.00024109	0.000917264	0.00141759	37.32	0.000252271	0.00109001	0.00138932	37.32	0.000492375	0.00181986	0.0019314
37.34	0.00024128	0.000921433	0.00141759	37.34	0.000252478	0.00109001	0.00138932	37.34	0.000493059	0.00182573	0.0019314
37.36	0.00024147	0.000921433	0.00141759	37.36	0.000252685	0.00109448	0.00138932	37.36	0.000493745	0.00182573	0.0019314
37.38	0.000241661	0.000921433	0.00141759	37.38	0.000252893	0.00109448	0.00138932	37.38	0.000494431	0.0018316	0.0019314
37.4	0.000241851	0.000921433	0.00141759	37.4	0.000253102	0.00109448	0.00138932	37.4	0.00049512	0.0018316	0.0019314
37.42	0.000242042	0.000925602	0.00141759	37.42	0.00025331	0.00109895	0.00138485	37.42	0.00049581	0.00183747	0.0019314
37.44	0.000242232	0.000925602	0.00142176	37.44	0.000253519	0.00109895	0.00138485	37.44	0.000496501	0.00183747	0.0019314
37.46	0.000242423	0.000925602	0.00142176	37.46	0.000253728	0.00109895	0.00138485	37.46	0.000497195	0.00184334	0.0019314
37.48	0.000242615	0.000929772	0.00142176	37.48	0.000253938	0.00110341	0.00138485	37.48	0.000497889	0.00184921	0.0019314
37.5	0.000242806	0.000929772	0.00142176	37.5	0.000254148	0.00110341	0.00138485	37.5	0.000498585	0.00184921	0.0019314
37.52	0.000242997	0.000929772	0.00142176	37.52	0.000254359	0.00110341	0.00138485	37.52	0.000499283	0.00185508	0.0019314
37.54	0.000243189	0.000933941	0.00142176	37.54	0.00025457	0.00110788	0.00138485	37.54	0.000499981	0.00185508	0.0019314
37.56	0.000243381	0.000933941	0.00142176	37.56	0.000254781	0.00110788	0.00138485	37.56	0.000500682	0.00186095	0.0019314
37.58	0.000243573	0.000933941	0.00142176	37.58	0.000254993	0.00110788	0.00138485	37.58	0.000501384	0.00186682	0.0019314
37.6	0.000243765	0.000933941	0.00142176	37.6	0.000255206	0.00111235	0.00138485	37.6	0.000502088	0.00186682	0.0019314
37.62	0.000243958	0.00093811	0.00142176	37.62	0.000255418	0.00111235	0.00138485	37.62	0.000502793	0.00187269	0.0019314
37.64	0.000244151	0.00093811	0.00142176	37.64	0.000255631	0.00111235	0.00138485	37.64	0.0005035	0.00187269	0.0019314
37.66	0.000244344	0.00093811	0.00142176	37.66	0.000255845	0.00111681	0.00138485	37.66	0.000504208	0.00187856	0.0019314
37.68	0.000244537	0.00094228	0.00142176	37.68	0.000256059	0.00111681	0.00138485	37.68	0.000504917	0.00187856	0.0019314
37.7	0.00024473	0.00094228	0.00142176	37.7	0.000256273	0.00111681	0.00138485	37.7	0.000505629	0.00188443	0.0019314
37.72	0.000244924	0.00094228	0.00142176	37.72	0.000256488	0.00112128	0.00138485	37.72	0.000506341	0.0018903	0.0019314
37.74	0.000245117	0.00094228	0.00142176	37.74	0.000256704	0.00112128	0.00138485	37.74	0.000507056	0.0018903	0.0019314
37.76	0.000245312	0.000946449	0.00142176	37.76	0.000256919	0.00112128	0.00138485	37.76	0.000507772	0.00189617	0.0019314
37.78	0.000245506	0.000946449	0.00142176	37.78	0.000257135	0.00112575	0.00138485	37.78	0.000508489	0.00189617	0.0019314
37.8	0.000245701	0.000946449	0.00142176	37.8	0.000257352	0.00112575	0.00138485	37.8	0.000509208	0.00190205	0.0019314
37.82	0.000245895	0.000950619	0.00142176	37.82	0.000257569	0.00112575	0.00138485	37.82	0.000509929	0.00190792	0.0019314
37.84	0.000246091	0.000950619	0.00142176	37.84	0.000257786	0.00113022	0.00138485	37.84	0.000510651	0.00190792	0.0019314
37.86	0.000246286	0.000950619	0.00142176	37.86	0.000258004	0.00113022	0.00138485	37.86	0.000511374	0.00191379	0.0019314
37.88	0.000246481	0.000950619	0.00142176	37.88	0.000258223	0.00113468	0.00138038	37.88	0.0005121	0.00191379	0.0019314
37.9	0.000246677	0.000954788	0.00142176	37.9	0.000258442	0.00113468	0.00138038	37.9	0.000512827	0.00191966	0.0019314
37.92	0.000246873	0.000954788	0.00142176	37.92	0.000258661	0.00113468	0.00138038	37.92	0.000513555	0.00192553	0.0019314
[truncated: 23,104 more rows]

## Sheet: Fig 4a
Figure 4a
Data
57Fe NRVS						125Te NRVS
[truncated: 25,003 more rows]

## Sheet: Fig 5a
Figure 5a
Data
[truncated: 84 more rows]

## Sheet: Fig 5b
Figure 5b
Data
	Energy (cm-1)
[truncated: 82 more rows]

## Sheet: Fig 5c
Figure 5c
[truncated: 84 more rows]

[truncated: 17 more sheets: Fig S4, Fig S8, Fig S9, Fig S10, Fig S11, Fig S12, Fig S15, Fig S16, Fig S17, Fig S18, Fig S19, Fig S20, Fig S22, Fig S23, Fig S24, Optimized geometries, Normal modes]
